# Supplementary material for: Understanding Causal Relationships Between Imaging-Derived Phenotypes and Parkinson’s Disease: A Mendelian Randomization and Observational Study
Source: Biomedicines. 2025 Mar 18;13(3):747. doi: 10.3390/biomedicines13030747 (PMC11940266; doi:10.3390/biomedicines13030747)
Supplement: Supplementary file 1 [file biomedicines-13-00747-s001.zip › Supplementary Tables.xlsx]

## Sheet: contents
Table	Contents
Table S1	Names and descriptions of IDPs in this study
Table S2	Information for the GWAS summary data used in this study.
Table S3	IVs included in MR analysis regarding the putative causal effects of IDP on PD and its symptoms
Table S4	IVs included in MR analysis regarding the putative causal effects of PD and its symptoms on IDPs
Table S5	MR analysis results regarding the putative causal effects of IDP on PD and its symptoms
Table S6	MR analysis results regarding the putative causal effects of PD and its symptoms on IDPs
Table S7	Steiger test for significant results of the MR analysis regarding the putative causal effects of IDP on PD and its symptoms
Table S8	Steiger test for significant results of the MR analysis regarding the putative causal effects of PD and its symptoms on IDPs
Table S9	Heterogeneity test for significant results of the MR analysis regarding the putative causal effects of IDP on PD and its symptoms
Table S10	Heterogeneity test for significant results of the MR analysis regarding the putative causal effects of PD and its symptoms on IDPs
Table S11	Pleiotropy test for significant results of the MR analysis regarding the putative causal effects of IDP on PD and its symptoms
Table S12	Pleiotropy test for significant results of the MR analysis regarding the putative causal effects of PD and its symptoms on IDPs
Table S13	Results of the observational study

## Sheet: TS1
Table S1: Names and descriptions of IDPs in this study
Pheno ID	UKB ID	IDP short name	Category name	IDP description
1	25001	IDP_T1_SIENAX_peripheral_grey_normalised_volume	regional and tissue volume	Volume of peripheral cortical grey matter (from T1 brain image, normalised for head size)
3	25003	IDP_T1_SIENAX_CSF_normalised_volume	regional and tissue volume	Volume of ventricular cerebrospinal fluid (from T1 brain image, normalised for head size)
5	25005	IDP_T1_SIENAX_grey_normalised_volume	regional and tissue volume	Volume of grey matter (from T1 brain image, normalised for head size)
7	25007	IDP_T1_SIENAX_white_normalised_volume	regional and tissue volume	Volume of white matter (from T1 brain image, normalised for head size)
9	25009	IDP_T1_SIENAX_brain-normalised_volume	regional and tissue volume	Volume of brain, grey+white, from T1 brain image, normalised for head size
11	25011	IDP_T1_FIRST_left_thalamus_volume	regional and tissue volume	Volume of left thalamus (from T1 brain image)
12	25012	IDP_T1_FIRST_right_thalamus_volume	regional and tissue volume	Volume of right thalamus (from T1 brain image)
13	25013	IDP_T1_FIRST_left_caudate_volume	regional and tissue volume	Volume of left caudate (from T1 brain image)
14	25014	IDP_T1_FIRST_right_caudate_volume	regional and tissue volume	Volume of right caudate (from T1 brain image)
15	25015	IDP_T1_FIRST_left_putamen_volume	regional and tissue volume	Volume of left putamen (from T1 brain image)
16	25016	IDP_T1_FIRST_right_putamen_volume	regional and tissue volume	Volume of right putamen (from T1 brain image)
17	25017	IDP_T1_FIRST_left_pallidum_volume	regional and tissue volume	Volume of left pallidum (from T1 brain image)
18	25018	IDP_T1_FIRST_right_pallidum_volume	regional and tissue volume	Volume of right pallidum (from T1 brain image)
19	25019	IDP_T1_FIRST_left_hippocampus_volume	regional and tissue volume	Volume of left hippocampus (from T1 brain image)
20	25020	IDP_T1_FIRST_right_hippocampus_volume	regional and tissue volume	Volume of right hippocampus (from T1 brain image)
21	25021	IDP_T1_FIRST_left_amygdala_volume	regional and tissue volume	Volume of left amygdala (from T1 brain image)
22	25022	IDP_T1_FIRST_right_amygdala_volume	regional and tissue volume	Volume of right amygdala (from T1 brain image)
23	25023	IDP_T1_FIRST_left_accumbens_volume	regional and tissue volume	Volume of left accumbens (from T1 brain image)
24	25024	IDP_T1_FIRST_right_accumbens_volume	regional and tissue volume	Volume of right accumbens (from T1 brain image)
25	25025	IDP_T1_FIRST_brain_stem+4th_ventricle_volume	regional and tissue volume	Volume of brain stem + 4th ventricle (from T1 brain image)
26	25782	IDP_T1_FAST_ROIs_L_frontal_pole	regional and tissue volume	Volume of grey matter in Left Frontal Pole
27	25783	IDP_T1_FAST_ROIs_R_frontal_pole	regional and tissue volume	Volume of grey matter in Right Frontal Pole
28	25784	IDP_T1_FAST_ROIs_L_insular_cortex	regional and tissue volume	Volume of grey matter in Left Insular Cortex
29	25785	IDP_T1_FAST_ROIs_R_insular_cortex	regional and tissue volume	Volume of grey matter in Right Insular Cortex
30	25786	IDP_T1_FAST_ROIs_L_sup_front_gyrus	regional and tissue volume	Volume of grey matter in Left Superior Frontal Gyrus
31	25787	IDP_T1_FAST_ROIs_R_sup_front_gyrus	regional and tissue volume	Volume of grey matter in Right Superior Frontal Gyrus
32	25788	IDP_T1_FAST_ROIs_L_mid_front_gyrus	regional and tissue volume	Volume of grey matter in Left Middle Frontal Gyrus
33	25789	IDP_T1_FAST_ROIs_R_mid_front_gyrus	regional and tissue volume	Volume of grey matter in Right Middle Frontal Gyrus
34	25790	IDP_T1_FAST_ROIs_L_inf_front_gyrus_parstri	regional and tissue volume	Volume of grey matter in Left Inferior Frontal Gyrus, pars triangularis
35	25791	IDP_T1_FAST_ROIs_R_inf_front_gyrus_parstri	regional and tissue volume	Volume of grey matter in Right Inferior Frontal Gyrus, pars triangularis
36	25792	IDP_T1_FAST_ROIs_L_inf_front_gyrus_parsop	regional and tissue volume	Volume of grey matter in Left Inferior Frontal Gyrus, pars opercularis
37	25793	IDP_T1_FAST_ROIs_R_inf_front_gyrus_parsop	regional and tissue volume	Volume of grey matter in Right Inferior Frontal Gyrus, pars opercularis
38	25794	IDP_T1_FAST_ROIs_L_precentral_gyrus	regional and tissue volume	Volume of grey matter in Left Precentral Gyrus
39	25795	IDP_T1_FAST_ROIs_R_precentral_gyrus	regional and tissue volume	Volume of grey matter in Right Precentral Gyrus
40	25796	IDP_T1_FAST_ROIs_L_temporal_pole	regional and tissue volume	Volume of grey matter in Left Temporal Pole
41	25797	IDP_T1_FAST_ROIs_R_temporal_pole	regional and tissue volume	Volume of grey matter in Right Temporal Pole
42	25798	IDP_T1_FAST_ROIs_L_sup_temp_gyrus_ant	regional and tissue volume	Volume of grey matter in Left Superior Temporal Gyrus, anterior division
43	25799	IDP_T1_FAST_ROIs_R_sup_temp_gyrus_ant	regional and tissue volume	Volume of grey matter in Right Superior Temporal Gyrus, anterior division
44	25800	IDP_T1_FAST_ROIs_L_sup_temp_gyrus_post	regional and tissue volume	Volume of grey matter in Left Superior Temporal Gyrus, posterior division
45	25801	IDP_T1_FAST_ROIs_R_sup_temp_gyrus_post	regional and tissue volume	Volume of grey matter in Right Superior Temporal Gyrus, posterior division
46	25802	IDP_T1_FAST_ROIs_L_mid_temp_gyrus_ant	regional and tissue volume	Volume of grey matter in Left Middle Temporal Gyrus, anterior division
47	25803	IDP_T1_FAST_ROIs_R_mid_temp_gyrus_ant	regional and tissue volume	Volume of grey matter in Right Middle Temporal Gyrus, anterior division
48	25804	IDP_T1_FAST_ROIs_L_mid_temp_gyrus_post	regional and tissue volume	Volume of grey matter in Left Middle Temporal Gyrus, posterior division
49	25805	IDP_T1_FAST_ROIs_R_mid_temp_gyrus_post	regional and tissue volume	Volume of grey matter in Right Middle Temporal Gyrus, posterior division
50	25806	IDP_T1_FAST_ROIs_L_mid_temp_gyrus_tempocc	regional and tissue volume	Volume of grey matter in Left Middle Temporal Gyrus, temporooccipital part
51	25807	IDP_T1_FAST_ROIs_R_mid_temp_gyrus_tempocc	regional and tissue volume	Volume of grey matter in Right Middle Temporal Gyrus, temporooccipital part
52	25808	IDP_T1_FAST_ROIs_L_inf_temp_gyrus_ant	regional and tissue volume	Volume of grey matter in Left Inferior Temporal Gyrus, anterior division
53	25809	IDP_T1_FAST_ROIs_R_inf_temp_gyrus_ant	regional and tissue volume	Volume of grey matter in Right Inferior Temporal Gyrus, anterior division
54	25810	IDP_T1_FAST_ROIs_L_inf_temp_gyrus_post	regional and tissue volume	Volume of grey matter in Left Inferior Temporal Gyrus, posterior division
55	25811	IDP_T1_FAST_ROIs_R_inf_temp_gyrus_post	regional and tissue volume	Volume of grey matter in Right Inferior Temporal Gyrus, posterior division
56	25812	IDP_T1_FAST_ROIs_L_inf_temp_gyrus_tempocc	regional and tissue volume	Volume of grey matter in Left Inferior Temporal Gyrus, temporooccipital part
57	25813	IDP_T1_FAST_ROIs_R_inf_temp_gyrus_tempocc	regional and tissue volume	Volume of grey matter in Right Inferior Temporal Gyrus, temporooccipital part
58	25814	IDP_T1_FAST_ROIs_L_postcent_gyrus	regional and tissue volume	Volume of grey matter in Left Postcentral Gyrus
59	25815	IDP_T1_FAST_ROIs_R_postcent_gyrus	regional and tissue volume	Volume of grey matter in Right Postcentral Gyrus
60	25816	IDP_T1_FAST_ROIs_L_sup_parietal_lobule	regional and tissue volume	Volume of grey matter in Left Superior Parietal Lobule
61	25817	IDP_T1_FAST_ROIs_R_sup_parietal_lobule	regional and tissue volume	Volume of grey matter in Right Superior Parietal Lobule
62	25818	IDP_T1_FAST_ROIs_L_supramarg_gyrus_ant	regional and tissue volume	Volume of grey matter in Left Supramarginal Gyrus, anterior division
63	25819	IDP_T1_FAST_ROIs_R_supramarg_gyrus_ant	regional and tissue volume	Volume of grey matter in Right Supramarginal Gyrus, anterior division
64	25820	IDP_T1_FAST_ROIs_L_supramarg_gyrus_post	regional and tissue volume	Volume of grey matter in Left Supramarginal Gyrus, posterior division
65	25821	IDP_T1_FAST_ROIs_R_supramarg_gyrus_post	regional and tissue volume	Volume of grey matter in Right Supramarginal Gyrus, posterior division
66	25822	IDP_T1_FAST_ROIs_L_angular_gyrus	regional and tissue volume	Volume of grey matter in Left Angular Gyrus
67	25823	IDP_T1_FAST_ROIs_R_angular_gyrus	regional and tissue volume	Volume of grey matter in Right Angular Gyrus
68	25824	IDP_T1_FAST_ROIs_L_latocc_cortex_sup	regional and tissue volume	Volume of grey matter in Left Lateral Occipital Cortex, superior division
69	25825	IDP_T1_FAST_ROIs_R_latocc_cortex_sup	regional and tissue volume	Volume of grey matter in Right Lateral Occipital Cortex, superior division
70	25826	IDP_T1_FAST_ROIs_L_latocc_cortex_inf	regional and tissue volume	Volume of grey matter in Left Lateral Occipital Cortex, inferior division
71	25827	IDP_T1_FAST_ROIs_R_latocc_cortex_inf	regional and tissue volume	Volume of grey matter in Right Lateral Occipital Cortex, inferior division
72	25828	IDP_T1_FAST_ROIs_L_intracalc_cortex	regional and tissue volume	Volume of grey matter in Left Intracalcarine Cortex
73	25829	IDP_T1_FAST_ROIs_R_intracalc_cortex	regional and tissue volume	Volume of grey matter in Right Intracalcarine Cortex
74	25830	IDP_T1_FAST_ROIs_L_front_med_cortex	regional and tissue volume	Volume of grey matter in Left Frontal Medial Cortex
75	25831	IDP_T1_FAST_ROIs_R_front_med_cortex	regional and tissue volume	Volume of grey matter in Right Frontal Medial Cortex
76	25832	IDP_T1_FAST_ROIs_L_juxtapos_lobule_cortex	regional and tissue volume	Volume of grey matter in Left Juxtapositional Lobule Cortex (formerly Supplementary Motor Cortex)
77	25833	IDP_T1_FAST_ROIs_R_juxtapos_lobule_cortex	regional and tissue volume	Volume of grey matter in Right Juxtapositional Lobule Cortex (formerly Supplementary Motor Cortex)
78	25834	IDP_T1_FAST_ROIs_L_subcallosal_cortex	regional and tissue volume	Volume of grey matter in Left Subcallosal Cortex
79	25835	IDP_T1_FAST_ROIs_R_subcallosal_cortex	regional and tissue volume	Volume of grey matter in Right Subcallosal Cortex
80	25836	IDP_T1_FAST_ROIs_L_paracing_gyrus	regional and tissue volume	Volume of grey matter in Left Paracingulate Gyrus
81	25837	IDP_T1_FAST_ROIs_R_paracing_gyrus	regional and tissue volume	Volume of grey matter in Right Paracingulate Gyrus
82	25838	IDP_T1_FAST_ROIs_L_cing_gyrus_ant	regional and tissue volume	Volume of grey matter in Left Cingulate Gyrus, anterior division
83	25839	IDP_T1_FAST_ROIs_R_cing_gyrus_ant	regional and tissue volume	Volume of grey matter in Right Cingulate Gyrus, anterior division
84	25840	IDP_T1_FAST_ROIs_L_cing_gyrus_post	regional and tissue volume	Volume of grey matter in Left Cingulate Gyrus, posterior division
85	25841	IDP_T1_FAST_ROIs_R_cing_gyrus_post	regional and tissue volume	Volume of grey matter in Right Cingulate Gyrus, posterior division
86	25842	IDP_T1_FAST_ROIs_L_precun_cortex	regional and tissue volume	Volume of grey matter in Left Precuneous Cortex
87	25843	IDP_T1_FAST_ROIs_R_precun_cortex	regional and tissue volume	Volume of grey matter in Right Precuneous Cortex
88	25844	IDP_T1_FAST_ROIs_L_cuneal_cortex	regional and tissue volume	Volume of grey matter in Left Cuneal Cortex
89	25845	IDP_T1_FAST_ROIs_R_cuneal_cortex	regional and tissue volume	Volume of grey matter in Right Cuneal Cortex
90	25846	IDP_T1_FAST_ROIs_L_front_orb_cortex	regional and tissue volume	Volume of grey matter in Left Frontal Orbital Cortex
91	25847	IDP_T1_FAST_ROIs_R_front_orb_cortex	regional and tissue volume	Volume of grey matter in Right Frontal Orbital Cortex
92	25848	IDP_T1_FAST_ROIs_L_parahipp_gyrus_ant	regional and tissue volume	Volume of grey matter in Left Parahippocampal Gyrus, anterior division
93	25849	IDP_T1_FAST_ROIs_R_parahipp_gyrus_ant	regional and tissue volume	Volume of grey matter in Right Parahippocampal Gyrus, anterior division
94	25850	IDP_T1_FAST_ROIs_L_parahipp_gyrus_post	regional and tissue volume	Volume of grey matter in Left Parahippocampal Gyrus, posterior division
95	25851	IDP_T1_FAST_ROIs_R_parahipp_gyrus_post	regional and tissue volume	Volume of grey matter in Right Parahippocampal Gyrus, posterior division
96	25852	IDP_T1_FAST_ROIs_L_lingual_gyrus	regional and tissue volume	Volume of grey matter in Left Lingual Gyrus
97	25853	IDP_T1_FAST_ROIs_R_lingual_gyrus	regional and tissue volume	Volume of grey matter in Right Lingual Gyrus
98	25854	IDP_T1_FAST_ROIs_L_temp_fusif_cortex_ant	regional and tissue volume	Volume of grey matter in Left Temporal Fusiform Cortex, anterior division
99	25855	IDP_T1_FAST_ROIs_R_temp_fusif_cortex_ant	regional and tissue volume	Volume of grey matter in Right Temporal Fusiform Cortex, anterior division
100	25856	IDP_T1_FAST_ROIs_L_temp_fusif_cortex_post	regional and tissue volume	Volume of grey matter in Left Temporal Fusiform Cortex, posterior division
101	25857	IDP_T1_FAST_ROIs_R_temp_fusif_cortex_post	regional and tissue volume	Volume of grey matter in Right Temporal Fusiform Cortex, posterior division
102	25858	IDP_T1_FAST_ROIs_L_temp_occ_fusif_cortex	regional and tissue volume	Volume of grey matter in Left Temporal Occipital Fusiform Cortex
103	25859	IDP_T1_FAST_ROIs_R_temp_occ_fusif_cortex	regional and tissue volume	Volume of grey matter in Right Temporal Occipital Fusiform Cortex
104	25860	IDP_T1_FAST_ROIs_L_occ_fusif_gyrus	regional and tissue volume	Volume of grey matter in Left Occipital Fusiform Gyrus
105	25861	IDP_T1_FAST_ROIs_R_occ_fusif_gyrus	regional and tissue volume	Volume of grey matter in Right Occipital Fusiform Gyrus
106	25862	IDP_T1_FAST_ROIs_L_front_operc_cortex	regional and tissue volume	Volume of grey matter in Left Frontal Operculum Cortex
107	25863	IDP_T1_FAST_ROIs_R_front_operc_cortex	regional and tissue volume	Volume of grey matter in Right Frontal Operculum Cortex
108	25864	IDP_T1_FAST_ROIs_L_cent_operc_cortex	regional and tissue volume	Volume of grey matter in Left Central Opercular Cortex
109	25865	IDP_T1_FAST_ROIs_R_cent_operc_cortex	regional and tissue volume	Volume of grey matter in Right Central Opercular Cortex
110	25866	IDP_T1_FAST_ROIs_L_parietal_operc_cortex	regional and tissue volume	Volume of grey matter in Left Parietal Operculum Cortex
111	25867	IDP_T1_FAST_ROIs_R_parietal_operc_cortex	regional and tissue volume	Volume of grey matter in Right Parietal Operculum Cortex
112	25868	IDP_T1_FAST_ROIs_L_planum_polare	regional and tissue volume	Volume of grey matter in Left Planum Polare
113	25869	IDP_T1_FAST_ROIs_R_planum_polare	regional and tissue volume	Volume of grey matter in Right Planum Polare
114	25870	IDP_T1_FAST_ROIs_L_heschl_gyrus	regional and tissue volume	Volume of grey matter in Left Heschl's Gyrus (includes H1 and H2)
115	25871	IDP_T1_FAST_ROIs_R_heschl_gyrus	regional and tissue volume	Volume of grey matter in Right Heschl's Gyrus (includes H1 and H2)
116	25872	IDP_T1_FAST_ROIs_L_planum_temporale	regional and tissue volume	Volume of grey matter in Left Planum Temporale
117	25873	IDP_T1_FAST_ROIs_R_planum_temporale	regional and tissue volume	Volume of grey matter in Right Planum Temporale
118	25874	IDP_T1_FAST_ROIs_L_supracalc_cortex	regional and tissue volume	Volume of grey matter in Left Supracalcarine Cortex
119	25875	IDP_T1_FAST_ROIs_R_supracalc_cortex	regional and tissue volume	Volume of grey matter in Right Supracalcarine Cortex
120	25876	IDP_T1_FAST_ROIs_L_occ_pole	regional and tissue volume	Volume of grey matter in Left Occipital Pole
121	25877	IDP_T1_FAST_ROIs_R_occ_pole	regional and tissue volume	Volume of grey matter in Right Occipital Pole
122	25878	IDP_T1_FAST_ROIs_L_thalamus	regional and tissue volume	Volume of grey matter in Left Thalamus
123	25879	IDP_T1_FAST_ROIs_R_thalamus	regional and tissue volume	Volume of grey matter in Right Thalamus
124	25880	IDP_T1_FAST_ROIs_L_caudate	regional and tissue volume	Volume of grey matter in Left Caudate
125	25881	IDP_T1_FAST_ROIs_R_caudate	regional and tissue volume	Volume of grey matter in Right Caudate
126	25882	IDP_T1_FAST_ROIs_L_putamen	regional and tissue volume	Volume of grey matter in Left Putamen
127	25883	IDP_T1_FAST_ROIs_R_putamen	regional and tissue volume	Volume of grey matter in Right Putamen
128	25884	IDP_T1_FAST_ROIs_L_pallidum	regional and tissue volume	Volume of grey matter in Left Pallidum
129	25885	IDP_T1_FAST_ROIs_R_pallidum	regional and tissue volume	Volume of grey matter in Right Pallidum
130	25886	IDP_T1_FAST_ROIs_L_hippocampus	regional and tissue volume	Volume of grey matter in Left Hippocampus
131	25887	IDP_T1_FAST_ROIs_R_hippocampus	regional and tissue volume	Volume of grey matter in Right Hippocampus
132	25888	IDP_T1_FAST_ROIs_L_amygdala	regional and tissue volume	Volume of grey matter in Left Amygdala
133	25889	IDP_T1_FAST_ROIs_R_amygdala	regional and tissue volume	Volume of grey matter in Right Amygdala
134	25890	IDP_T1_FAST_ROIs_L_ventral_striatum	regional and tissue volume	Volume of grey matter in Left Ventral Striatum
135	25891	IDP_T1_FAST_ROIs_R_ventral_striatum	regional and tissue volume	Volume of grey matter in Right Ventral Striatum
136	25892	IDP_T1_FAST_ROIs_brain_stem	regional and tissue volume	Volume of grey matter in Brain-Stem
137	25893	IDP_T1_FAST_ROIs_L_cerebellum_I-IV	regional and tissue volume	Volume of grey matter in Left I-IV Cerebellum
138	25894	IDP_T1_FAST_ROIs_R_cerebellum_I-IV	regional and tissue volume	Volume of grey matter in Right I-IV Cerebellum
139	25895	IDP_T1_FAST_ROIs_L_cerebellum_V	regional and tissue volume	Volume of grey matter in Left V Cerebellum
140	25896	IDP_T1_FAST_ROIs_R_cerebellum_V	regional and tissue volume	Volume of grey matter in Right V Cerebellum
141	25897	IDP_T1_FAST_ROIs_L_cerebellum_VI	regional and tissue volume	Volume of grey matter in Left VI Cerebellum
142	25898	IDP_T1_FAST_ROIs_V_cerebellum_VI	regional and tissue volume	Volume of grey matter in Vermis VI Cerebellum
143	25899	IDP_T1_FAST_ROIs_R_cerebellum_VI	regional and tissue volume	Volume of grey matter in Right VI Cerebellum
144	25900	IDP_T1_FAST_ROIs_L_cerebellum_crus_I	regional and tissue volume	Volume of grey matter in Left Crus I Cerebellum
145	25901	IDP_T1_FAST_ROIs_V_cerebellum_crus_I	regional and tissue volume	Volume of grey matter in Vermis Crus I Cerebellum
146	25902	IDP_T1_FAST_ROIs_R_cerebellum_crus_I	regional and tissue volume	Volume of grey matter in Right Crus I Cerebellum
147	25903	IDP_T1_FAST_ROIs_L_cerebellum_crus_II	regional and tissue volume	Volume of grey matter in Left Crus II Cerebellum
148	25904	IDP_T1_FAST_ROIs_V_cerebellum_crus_II	regional and tissue volume	Volume of grey matter in Vermis Crus II Cerebellum
149	25905	IDP_T1_FAST_ROIs_R_cerebellum_crus_II	regional and tissue volume	Volume of grey matter in Right Crus II Cerebellum
150	25906	IDP_T1_FAST_ROIs_L_cerebellum_VIIb	regional and tissue volume	Volume of grey matter in Left VIIb Cerebellum
151	25907	IDP_T1_FAST_ROIs_V_cerebellum_VIIb	regional and tissue volume	Volume of grey matter in Vermis VIIb Cerebellum
152	25908	IDP_T1_FAST_ROIs_R_cerebellum_VIIb	regional and tissue volume	Volume of grey matter in Right VIIb Cerebellum
153	25909	IDP_T1_FAST_ROIs_L_cerebellum_VIIIa	regional and tissue volume	Volume of grey matter in Left VIIIa Cerebellum
154	25910	IDP_T1_FAST_ROIs_V_cerebellum_VIIIa	regional and tissue volume	Volume of grey matter in Vermis VIIIa Cerebellum
155	25911	IDP_T1_FAST_ROIs_R_cerebellum_VIIIa	regional and tissue volume	Volume of grey matter in Right VIIIa Cerebellum
156	25912	IDP_T1_FAST_ROIs_L_cerebellum_VIIIb	regional and tissue volume	Volume of grey matter in Left VIIIb Cerebellum
157	25913	IDP_T1_FAST_ROIs_V_cerebellum_VIIIb	regional and tissue volume	Volume of grey matter in Vermis VIIIb Cerebellum
158	25914	IDP_T1_FAST_ROIs_R_cerebellum_VIIIb	regional and tissue volume	Volume of grey matter in Right VIIIb Cerebellum
159	25915	IDP_T1_FAST_ROIs_L_cerebellum_IX	regional and tissue volume	Volume of grey matter in Left IX Cerebellum
160	25916	IDP_T1_FAST_ROIs_V_cerebellum_IX	regional and tissue volume	Volume of grey matter in Vermis IX Cerebellum
161	25917	IDP_T1_FAST_ROIs_R_cerebellum_IX	regional and tissue volume	Volume of grey matter in Right IX Cerebellum
162	25918	IDP_T1_FAST_ROIs_L_cerebellum_X	regional and tissue volume	Volume of grey matter in Left X Cerebellum
163	25919	IDP_T1_FAST_ROIs_V_cerebellum_X	regional and tissue volume	Volume of grey matter in Vermis X Cerebellum
164	25920	IDP_T1_FAST_ROIs_R_cerebellum_X	regional and tissue volume	Volume of grey matter in Right X Cerebellum
287	26664	ThalamNuclei_lh_volume_MGN	regional and tissue volume	Volume of MGN in the left hemisphere generated by subcortical volumetric sub-segmentation of the Thalamic Nuclei
288	26665	ThalamNuclei_lh_volume_LGN	regional and tissue volume	Volume of LGN in the left hemisphere generated by subcortical volumetric sub-segmentation of the Thalamic Nuclei
289	26666	ThalamNuclei_lh_volume_PuI	regional and tissue volume	Volume of PuI in the left hemisphere generated by subcortical volumetric sub-segmentation of the Thalamic Nuclei
290	26667	ThalamNuclei_lh_volume_PuM	regional and tissue volume	Volume of PuM in the left hemisphere generated by subcortical volumetric sub-segmentation of the Thalamic Nuclei
291	26668	ThalamNuclei_lh_volume_L-Sg	regional and tissue volume	Volume of L-Sg in the left hemisphere generated by subcortical volumetric sub-segmentation of the Thalamic Nuclei
292	26669	ThalamNuclei_lh_volume_VPL	regional and tissue volume	Volume of VPL in the left hemisphere generated by subcortical volumetric sub-segmentation of the Thalamic Nuclei
293	26670	ThalamNuclei_lh_volume_CM	regional and tissue volume	Volume of CM in the left hemisphere generated by subcortical volumetric sub-segmentation of the Thalamic Nuclei
294	26671	ThalamNuclei_lh_volume_VLa	regional and tissue volume	Volume of VLa in the left hemisphere generated by subcortical volumetric sub-segmentation of the Thalamic Nuclei
295	26672	ThalamNuclei_lh_volume_PuA	regional and tissue volume	Volume of PuA in the left hemisphere generated by subcortical volumetric sub-segmentation of the Thalamic Nuclei
296	26673	ThalamNuclei_lh_volume_MDm	regional and tissue volume	Volume of MDm in the left hemisphere generated by subcortical volumetric sub-segmentation of the Thalamic Nuclei
297	26674	ThalamNuclei_lh_volume_Pf	regional and tissue volume	Volume of Pf in the left hemisphere generated by subcortical volumetric sub-segmentation of the Thalamic Nuclei
298	26675	ThalamNuclei_lh_volume_VAmc	regional and tissue volume	Volume of VAmc in the left hemisphere generated by subcortical volumetric sub-segmentation of the Thalamic Nuclei
299	26676	ThalamNuclei_lh_volume_MDl	regional and tissue volume	Volume of MDl in the left hemisphere generated by subcortical volumetric sub-segmentation of the Thalamic Nuclei
300	26677	ThalamNuclei_lh_volume_CeM	regional and tissue volume	Volume of CeM in the left hemisphere generated by subcortical volumetric sub-segmentation of the Thalamic Nuclei
301	26678	ThalamNuclei_lh_volume_VA	regional and tissue volume	Volume of VA in the left hemisphere generated by subcortical volumetric sub-segmentation of the Thalamic Nuclei
302	26679	ThalamNuclei_lh_volume_MV(Re)	regional and tissue volume	Volume of MV(Re) in the left hemisphere generated by subcortical volumetric sub-segmentation of the Thalamic Nuclei
303	26680	ThalamNuclei_lh_volume_VM	regional and tissue volume	Volume of VM in the left hemisphere generated by subcortical volumetric sub-segmentation of the Thalamic Nuclei
304	26681	ThalamNuclei_lh_volume_CL	regional and tissue volume	Volume of CL in the left hemisphere generated by subcortical volumetric sub-segmentation of the Thalamic Nuclei
305	26682	ThalamNuclei_lh_volume_PuL	regional and tissue volume	Volume of PuL in the left hemisphere generated by subcortical volumetric sub-segmentation of the Thalamic Nuclei
306	26683	ThalamNuclei_lh_volume_Pt	regional and tissue volume	Volume of Pt in the left hemisphere generated by subcortical volumetric sub-segmentation of the Thalamic Nuclei
307	26684	ThalamNuclei_lh_volume_AV	regional and tissue volume	Volume of AV in the left hemisphere generated by subcortical volumetric sub-segmentation of the Thalamic Nuclei
308	26685	ThalamNuclei_lh_volume_Pc	regional and tissue volume	Volume of Pc in the left hemisphere generated by subcortical volumetric sub-segmentation of the Thalamic Nuclei
309	26686	ThalamNuclei_lh_volume_VLp	regional and tissue volume	Volume of VLp in the left hemisphere generated by subcortical volumetric sub-segmentation of the Thalamic Nuclei
310	26687	ThalamNuclei_lh_volume_LP	regional and tissue volume	Volume of LP in the left hemisphere generated by subcortical volumetric sub-segmentation of the Thalamic Nuclei
311	26688	ThalamNuclei_rh_volume_LGN	regional and tissue volume	Volume of LGN in the right hemisphere generated by subcortical volumetric sub-segmentation of the Thalamic Nuclei
312	26689	ThalamNuclei_rh_volume_MGN	regional and tissue volume	Volume of MGN in the right hemisphere generated by subcortical volumetric sub-segmentation of the Thalamic Nuclei
313	26690	ThalamNuclei_rh_volume_PuI	regional and tissue volume	Volume of PuI in the right hemisphere generated by subcortical volumetric sub-segmentation of the Thalamic Nuclei
314	26691	ThalamNuclei_rh_volume_PuM	regional and tissue volume	Volume of PuM in the right hemisphere generated by subcortical volumetric sub-segmentation of the Thalamic Nuclei
315	26692	ThalamNuclei_rh_volume_L-Sg	regional and tissue volume	Volume of L-Sg in the right hemisphere generated by subcortical volumetric sub-segmentation of the Thalamic Nuclei
316	26693	ThalamNuclei_rh_volume_VPL	regional and tissue volume	Volume of VPL in the right hemisphere generated by subcortical volumetric sub-segmentation of the Thalamic Nuclei
317	26694	ThalamNuclei_rh_volume_CM	regional and tissue volume	Volume of CM in the right hemisphere generated by subcortical volumetric sub-segmentation of the Thalamic Nuclei
318	26695	ThalamNuclei_rh_volume_VLa	regional and tissue volume	Volume of VLa in the right hemisphere generated by subcortical volumetric sub-segmentation of the Thalamic Nuclei
319	26696	ThalamNuclei_rh_volume_PuA	regional and tissue volume	Volume of PuA in the right hemisphere generated by subcortical volumetric sub-segmentation of the Thalamic Nuclei
320	26697	ThalamNuclei_rh_volume_MDm	regional and tissue volume	Volume of MDm in the right hemisphere generated by subcortical volumetric sub-segmentation of the Thalamic Nuclei
321	26698	ThalamNuclei_rh_volume_Pf	regional and tissue volume	Volume of Pf in the right hemisphere generated by subcortical volumetric sub-segmentation of the Thalamic Nuclei
322	26699	ThalamNuclei_rh_volume_VAmc	regional and tissue volume	Volume of VAmc in the right hemisphere generated by subcortical volumetric sub-segmentation of the Thalamic Nuclei
323	26700	ThalamNuclei_rh_volume_MDl	regional and tissue volume	Volume of MDl in the right hemisphere generated by subcortical volumetric sub-segmentation of the Thalamic Nuclei
324	26701	ThalamNuclei_rh_volume_VA	regional and tissue volume	Volume of VA in the right hemisphere generated by subcortical volumetric sub-segmentation of the Thalamic Nuclei
325	26702	ThalamNuclei_rh_volume_MV(Re)	regional and tissue volume	Volume of MV(Re) in the right hemisphere generated by subcortical volumetric sub-segmentation of the Thalamic Nuclei
326	26703	ThalamNuclei_rh_volume_CeM	regional and tissue volume	Volume of CeM in the right hemisphere generated by subcortical volumetric sub-segmentation of the Thalamic Nuclei
327	26704	ThalamNuclei_rh_volume_VM	regional and tissue volume	Volume of VM in the right hemisphere generated by subcortical volumetric sub-segmentation of the Thalamic Nuclei
328	26705	ThalamNuclei_rh_volume_PuL	regional and tissue volume	Volume of PuL in the right hemisphere generated by subcortical volumetric sub-segmentation of the Thalamic Nuclei
329	26706	ThalamNuclei_rh_volume_CL	regional and tissue volume	Volume of CL in the right hemisphere generated by subcortical volumetric sub-segmentation of the Thalamic Nuclei
330	26707	ThalamNuclei_rh_volume_VLp	regional and tissue volume	Volume of VLp in the right hemisphere generated by subcortical volumetric sub-segmentation of the Thalamic Nuclei
331	26708	ThalamNuclei_rh_volume_Pc	regional and tissue volume	Volume of Pc in the right hemisphere generated by subcortical volumetric sub-segmentation of the Thalamic Nuclei
332	26709	ThalamNuclei_rh_volume_Pt	regional and tissue volume	Volume of Pt in the right hemisphere generated by subcortical volumetric sub-segmentation of the Thalamic Nuclei
333	26710	ThalamNuclei_rh_volume_AV	regional and tissue volume	Volume of AV in the right hemisphere generated by subcortical volumetric sub-segmentation of the Thalamic Nuclei
334	26711	ThalamNuclei_rh_volume_LP	regional and tissue volume	Volume of LP in the right hemisphere generated by subcortical volumetric sub-segmentation of the Thalamic Nuclei
335	26712	ThalamNuclei_lh_volume_LD	regional and tissue volume	Volume of LD in the left hemisphere generated by subcortical volumetric sub-segmentation of the Thalamic Nuclei
336	26713	ThalamNuclei_rh_volume_LD	regional and tissue volume	Volume of LD in the right hemisphere generated by subcortical volumetric sub-segmentation of the Thalamic Nuclei
337	26714	ThalamNuclei_lh_volume_Whole-thalamus	regional and tissue volume	Volume of Whole-thalamus in the left hemisphere generated by subcortical volumetric sub-segmentation of the Thalamic Nuclei
338	26715	ThalamNuclei_rh_volume_Whole-thalamus	regional and tissue volume	Volume of Whole-thalamus in the right hemisphere generated by subcortical volumetric sub-segmentation of the Thalamic Nuclei
339	26716	Brainstem_global_volume_Medulla	regional and tissue volume	Volume of Medulla in the whole brain generated by subcortical volumetric sub-segmentation of the Brainstem
340	26717	Brainstem_global_volume_Pons	regional and tissue volume	Volume of Pons in the whole brain generated by subcortical volumetric sub-segmentation of the Brainstem
341	26718	Brainstem_global_volume_SCP	regional and tissue volume	Volume of SCP in the whole brain generated by subcortical volumetric sub-segmentation of the Brainstem
342	26719	Brainstem_global_volume_Midbrain	regional and tissue volume	Volume of Midbrain in the whole brain generated by subcortical volumetric sub-segmentation of the Brainstem
343	26720	Brainstem_global_volume_Whole-brainstem	regional and tissue volume	Volume of Whole-brainstem in the whole brain generated by subcortical volumetric sub-segmentation of the Brainstem
648	26721	aparc-Desikan_lh_area_TotalSurface	cortical area	Area of TotalSurface in the left hemisphere generated by parcellation of the white surface using Desikan-Killiany parcellation
649	26722	aparc-Desikan_lh_area_bankssts	cortical area	Area of bankssts in the left hemisphere generated by parcellation of the white surface using Desikan-Killiany parcellation
650	26723	aparc-Desikan_lh_area_caudalanteriorcingulate	cortical area	Area of caudalanteriorcingulate in the left hemisphere generated by parcellation of the white surface using Desikan-Killiany parcellation
651	26724	aparc-Desikan_lh_area_caudalmiddlefrontal	cortical area	Area of caudalmiddlefrontal in the left hemisphere generated by parcellation of the white surface using Desikan-Killiany parcellation
652	26725	aparc-Desikan_lh_area_cuneus	cortical area	Area of cuneus in the left hemisphere generated by parcellation of the white surface using Desikan-Killiany parcellation
653	26726	aparc-Desikan_lh_area_entorhinal	cortical area	Area of entorhinal in the left hemisphere generated by parcellation of the white surface using Desikan-Killiany parcellation
654	26727	aparc-Desikan_lh_area_fusiform	cortical area	Area of fusiform in the left hemisphere generated by parcellation of the white surface using Desikan-Killiany parcellation
655	26728	aparc-Desikan_lh_area_inferiorparietal	cortical area	Area of inferiorparietal in the left hemisphere generated by parcellation of the white surface using Desikan-Killiany parcellation
656	26729	aparc-Desikan_lh_area_inferiortemporal	cortical area	Area of inferiortemporal in the left hemisphere generated by parcellation of the white surface using Desikan-Killiany parcellation
657	26730	aparc-Desikan_lh_area_isthmuscingulate	cortical area	Area of isthmuscingulate in the left hemisphere generated by parcellation of the white surface using Desikan-Killiany parcellation
658	26731	aparc-Desikan_lh_area_lateraloccipital	cortical area	Area of lateraloccipital in the left hemisphere generated by parcellation of the white surface using Desikan-Killiany parcellation
659	26732	aparc-Desikan_lh_area_lateralorbitofrontal	cortical area	Area of lateralorbitofrontal in the left hemisphere generated by parcellation of the white surface using Desikan-Killiany parcellation
660	26733	aparc-Desikan_lh_area_lingual	cortical area	Area of lingual in the left hemisphere generated by parcellation of the white surface using Desikan-Killiany parcellation
661	26734	aparc-Desikan_lh_area_medialorbitofrontal	cortical area	Area of medialorbitofrontal in the left hemisphere generated by parcellation of the white surface using Desikan-Killiany parcellation
662	26735	aparc-Desikan_lh_area_middletemporal	cortical area	Area of middletemporal in the left hemisphere generated by parcellation of the white surface using Desikan-Killiany parcellation
663	26736	aparc-Desikan_lh_area_parahippocampal	cortical area	Area of parahippocampal in the left hemisphere generated by parcellation of the white surface using Desikan-Killiany parcellation
664	26737	aparc-Desikan_lh_area_paracentral	cortical area	Area of paracentral in the left hemisphere generated by parcellation of the white surface using Desikan-Killiany parcellation
665	26738	aparc-Desikan_lh_area_parsopercularis	cortical area	Area of parsopercularis in the left hemisphere generated by parcellation of the white surface using Desikan-Killiany parcellation
666	26739	aparc-Desikan_lh_area_parsorbitalis	cortical area	Area of parsorbitalis in the left hemisphere generated by parcellation of the white surface using Desikan-Killiany parcellation
667	26740	aparc-Desikan_lh_area_parstriangularis	cortical area	Area of parstriangularis in the left hemisphere generated by parcellation of the white surface using Desikan-Killiany parcellation
668	26741	aparc-Desikan_lh_area_pericalcarine	cortical area	Area of pericalcarine in the left hemisphere generated by parcellation of the white surface using Desikan-Killiany parcellation
669	26742	aparc-Desikan_lh_area_postcentral	cortical area	Area of postcentral in the left hemisphere generated by parcellation of the white surface using Desikan-Killiany parcellation
670	26743	aparc-Desikan_lh_area_posteriorcingulate	cortical area	Area of posteriorcingulate in the left hemisphere generated by parcellation of the white surface using Desikan-Killiany parcellation
671	26744	aparc-Desikan_lh_area_precentral	cortical area	Area of precentral in the left hemisphere generated by parcellation of the white surface using Desikan-Killiany parcellation
672	26745	aparc-Desikan_lh_area_precuneus	cortical area	Area of precuneus in the left hemisphere generated by parcellation of the white surface using Desikan-Killiany parcellation
673	26746	aparc-Desikan_lh_area_rostralanteriorcingulate	cortical area	Area of rostralanteriorcingulate in the left hemisphere generated by parcellation of the white surface using Desikan-Killiany parcellation
674	26747	aparc-Desikan_lh_area_rostralmiddlefrontal	cortical area	Area of rostralmiddlefrontal in the left hemisphere generated by parcellation of the white surface using Desikan-Killiany parcellation
675	26748	aparc-Desikan_lh_area_superiorfrontal	cortical area	Area of superiorfrontal in the left hemisphere generated by parcellation of the white surface using Desikan-Killiany parcellation
676	26749	aparc-Desikan_lh_area_superiorparietal	cortical area	Area of superiorparietal in the left hemisphere generated by parcellation of the white surface using Desikan-Killiany parcellation
677	26750	aparc-Desikan_lh_area_superiortemporal	cortical area	Area of superiortemporal in the left hemisphere generated by parcellation of the white surface using Desikan-Killiany parcellation
678	26751	aparc-Desikan_lh_area_supramarginal	cortical area	Area of supramarginal in the left hemisphere generated by parcellation of the white surface using Desikan-Killiany parcellation
679	26752	aparc-Desikan_lh_area_frontalpole	cortical area	Area of frontalpole in the left hemisphere generated by parcellation of the white surface using Desikan-Killiany parcellation
680	26753	aparc-Desikan_lh_area_transversetemporal	cortical area	Area of transversetemporal in the left hemisphere generated by parcellation of the white surface using Desikan-Killiany parcellation
681	26754	aparc-Desikan_lh_area_insula	cortical area	Area of insula in the left hemisphere generated by parcellation of the white surface using Desikan-Killiany parcellation
682	26822	aparc-Desikan_rh_area_TotalSurface	cortical area	Area of TotalSurface in the right hemisphere generated by parcellation of the white surface using Desikan-Killiany parcellation
683	26823	aparc-Desikan_rh_area_bankssts	cortical area	Area of bankssts in the right hemisphere generated by parcellation of the white surface using Desikan-Killiany parcellation
684	26824	aparc-Desikan_rh_area_caudalanteriorcingulate	cortical area	Area of caudalanteriorcingulate in the right hemisphere generated by parcellation of the white surface using Desikan-Killiany parcellation
685	26825	aparc-Desikan_rh_area_caudalmiddlefrontal	cortical area	Area of caudalmiddlefrontal in the right hemisphere generated by parcellation of the white surface using Desikan-Killiany parcellation
686	26826	aparc-Desikan_rh_area_cuneus	cortical area	Area of cuneus in the right hemisphere generated by parcellation of the white surface using Desikan-Killiany parcellation
687	26827	aparc-Desikan_rh_area_entorhinal	cortical area	Area of entorhinal in the right hemisphere generated by parcellation of the white surface using Desikan-Killiany parcellation
688	26828	aparc-Desikan_rh_area_fusiform	cortical area	Area of fusiform in the right hemisphere generated by parcellation of the white surface using Desikan-Killiany parcellation
689	26829	aparc-Desikan_rh_area_inferiorparietal	cortical area	Area of inferiorparietal in the right hemisphere generated by parcellation of the white surface using Desikan-Killiany parcellation
690	26830	aparc-Desikan_rh_area_inferiortemporal	cortical area	Area of inferiortemporal in the right hemisphere generated by parcellation of the white surface using Desikan-Killiany parcellation
691	26831	aparc-Desikan_rh_area_isthmuscingulate	cortical area	Area of isthmuscingulate in the right hemisphere generated by parcellation of the white surface using Desikan-Killiany parcellation
692	26832	aparc-Desikan_rh_area_lateraloccipital	cortical area	Area of lateraloccipital in the right hemisphere generated by parcellation of the white surface using Desikan-Killiany parcellation
693	26833	aparc-Desikan_rh_area_lateralorbitofrontal	cortical area	Area of lateralorbitofrontal in the right hemisphere generated by parcellation of the white surface using Desikan-Killiany parcellation
694	26834	aparc-Desikan_rh_area_lingual	cortical area	Area of lingual in the right hemisphere generated by parcellation of the white surface using Desikan-Killiany parcellation
695	26835	aparc-Desikan_rh_area_medialorbitofrontal	cortical area	Area of medialorbitofrontal in the right hemisphere generated by parcellation of the white surface using Desikan-Killiany parcellation
696	26836	aparc-Desikan_rh_area_middletemporal	cortical area	Area of middletemporal in the right hemisphere generated by parcellation of the white surface using Desikan-Killiany parcellation
697	26837	aparc-Desikan_rh_area_parahippocampal	cortical area	Area of parahippocampal in the right hemisphere generated by parcellation of the white surface using Desikan-Killiany parcellation
698	26838	aparc-Desikan_rh_area_paracentral	cortical area	Area of paracentral in the right hemisphere generated by parcellation of the white surface using Desikan-Killiany parcellation
699	26839	aparc-Desikan_rh_area_parsopercularis	cortical area	Area of parsopercularis in the right hemisphere generated by parcellation of the white surface using Desikan-Killiany parcellation
700	26840	aparc-Desikan_rh_area_parsorbitalis	cortical area	Area of parsorbitalis in the right hemisphere generated by parcellation of the white surface using Desikan-Killiany parcellation
701	26841	aparc-Desikan_rh_area_parstriangularis	cortical area	Area of parstriangularis in the right hemisphere generated by parcellation of the white surface using Desikan-Killiany parcellation
702	26842	aparc-Desikan_rh_area_pericalcarine	cortical area	Area of pericalcarine in the right hemisphere generated by parcellation of the white surface using Desikan-Killiany parcellation
703	26843	aparc-Desikan_rh_area_postcentral	cortical area	Area of postcentral in the right hemisphere generated by parcellation of the white surface using Desikan-Killiany parcellation
704	26844	aparc-Desikan_rh_area_posteriorcingulate	cortical area	Area of posteriorcingulate in the right hemisphere generated by parcellation of the white surface using Desikan-Killiany parcellation
705	26845	aparc-Desikan_rh_area_precentral	cortical area	Area of precentral in the right hemisphere generated by parcellation of the white surface using Desikan-Killiany parcellation
706	26846	aparc-Desikan_rh_area_precuneus	cortical area	Area of precuneus in the right hemisphere generated by parcellation of the white surface using Desikan-Killiany parcellation
707	26847	aparc-Desikan_rh_area_rostralanteriorcingulate	cortical area	Area of rostralanteriorcingulate in the right hemisphere generated by parcellation of the white surface using Desikan-Killiany parcellation
708	26848	aparc-Desikan_rh_area_rostralmiddlefrontal	cortical area	Area of rostralmiddlefrontal in the right hemisphere generated by parcellation of the white surface using Desikan-Killiany parcellation
709	26849	aparc-Desikan_rh_area_superiorfrontal	cortical area	Area of superiorfrontal in the right hemisphere generated by parcellation of the white surface using Desikan-Killiany parcellation
710	26850	aparc-Desikan_rh_area_superiorparietal	cortical area	Area of superiorparietal in the right hemisphere generated by parcellation of the white surface using Desikan-Killiany parcellation
711	26851	aparc-Desikan_rh_area_superiortemporal	cortical area	Area of superiortemporal in the right hemisphere generated by parcellation of the white surface using Desikan-Killiany parcellation
712	26852	aparc-Desikan_rh_area_supramarginal	cortical area	Area of supramarginal in the right hemisphere generated by parcellation of the white surface using Desikan-Killiany parcellation
713	26853	aparc-Desikan_rh_area_frontalpole	cortical area	Area of frontalpole in the right hemisphere generated by parcellation of the white surface using Desikan-Killiany parcellation
714	26854	aparc-Desikan_rh_area_transversetemporal	cortical area	Area of transversetemporal in the right hemisphere generated by parcellation of the white surface using Desikan-Killiany parcellation
715	26855	aparc-Desikan_rh_area_insula	cortical area	Area of insula in the right hemisphere generated by parcellation of the white surface using Desikan-Killiany parcellation
716	26923	aparc-pial_lh_area_TotalSurface	cortical area	Area of TotalSurface in the left hemisphere generated by parcellation of the pial surface using Desikan-Killiany parcellation
717	26924	aparc-pial_lh_area_bankssts	cortical area	Area of bankssts in the left hemisphere generated by parcellation of the pial surface using Desikan-Killiany parcellation
718	26925	aparc-pial_lh_area_caudalanteriorcingulate	cortical area	Area of caudalanteriorcingulate in the left hemisphere generated by parcellation of the pial surface using Desikan-Killiany parcellation
719	26926	aparc-pial_lh_area_caudalmiddlefrontal	cortical area	Area of caudalmiddlefrontal in the left hemisphere generated by parcellation of the pial surface using Desikan-Killiany parcellation
720	26927	aparc-pial_lh_area_cuneus	cortical area	Area of cuneus in the left hemisphere generated by parcellation of the pial surface using Desikan-Killiany parcellation
721	26928	aparc-pial_lh_area_entorhinal	cortical area	Area of entorhinal in the left hemisphere generated by parcellation of the pial surface using Desikan-Killiany parcellation
722	26929	aparc-pial_lh_area_fusiform	cortical area	Area of fusiform in the left hemisphere generated by parcellation of the pial surface using Desikan-Killiany parcellation
723	26930	aparc-pial_lh_area_inferiorparietal	cortical area	Area of inferiorparietal in the left hemisphere generated by parcellation of the pial surface using Desikan-Killiany parcellation
724	26931	aparc-pial_lh_area_inferiortemporal	cortical area	Area of inferiortemporal in the left hemisphere generated by parcellation of the pial surface using Desikan-Killiany parcellation
725	26932	aparc-pial_lh_area_isthmuscingulate	cortical area	Area of isthmuscingulate in the left hemisphere generated by parcellation of the pial surface using Desikan-Killiany parcellation
726	26933	aparc-pial_lh_area_lateraloccipital	cortical area	Area of lateraloccipital in the left hemisphere generated by parcellation of the pial surface using Desikan-Killiany parcellation
727	26934	aparc-pial_lh_area_lateralorbitofrontal	cortical area	Area of lateralorbitofrontal in the left hemisphere generated by parcellation of the pial surface using Desikan-Killiany parcellation
728	26935	aparc-pial_lh_area_lingual	cortical area	Area of lingual in the left hemisphere generated by parcellation of the pial surface using Desikan-Killiany parcellation
729	26936	aparc-pial_lh_area_medialorbitofrontal	cortical area	Area of medialorbitofrontal in the left hemisphere generated by parcellation of the pial surface using Desikan-Killiany parcellation
730	26937	aparc-pial_lh_area_middletemporal	cortical area	Area of middletemporal in the left hemisphere generated by parcellation of the pial surface using Desikan-Killiany parcellation
731	26938	aparc-pial_lh_area_parahippocampal	cortical area	Area of parahippocampal in the left hemisphere generated by parcellation of the pial surface using Desikan-Killiany parcellation
732	26939	aparc-pial_lh_area_paracentral	cortical area	Area of paracentral in the left hemisphere generated by parcellation of the pial surface using Desikan-Killiany parcellation
733	26940	aparc-pial_lh_area_parsopercularis	cortical area	Area of parsopercularis in the left hemisphere generated by parcellation of the pial surface using Desikan-Killiany parcellation
734	26941	aparc-pial_lh_area_parsorbitalis	cortical area	Area of parsorbitalis in the left hemisphere generated by parcellation of the pial surface using Desikan-Killiany parcellation
735	26942	aparc-pial_lh_area_parstriangularis	cortical area	Area of parstriangularis in the left hemisphere generated by parcellation of the pial surface using Desikan-Killiany parcellation
736	26943	aparc-pial_lh_area_pericalcarine	cortical area	Area of pericalcarine in the left hemisphere generated by parcellation of the pial surface using Desikan-Killiany parcellation
737	26944	aparc-pial_lh_area_postcentral	cortical area	Area of postcentral in the left hemisphere generated by parcellation of the pial surface using Desikan-Killiany parcellation
738	26945	aparc-pial_lh_area_posteriorcingulate	cortical area	Area of posteriorcingulate in the left hemisphere generated by parcellation of the pial surface using Desikan-Killiany parcellation
739	26946	aparc-pial_lh_area_precentral	cortical area	Area of precentral in the left hemisphere generated by parcellation of the pial surface using Desikan-Killiany parcellation
740	26947	aparc-pial_lh_area_precuneus	cortical area	Area of precuneus in the left hemisphere generated by parcellation of the pial surface using Desikan-Killiany parcellation
741	26948	aparc-pial_lh_area_rostralanteriorcingulate	cortical area	Area of rostralanteriorcingulate in the left hemisphere generated by parcellation of the pial surface using Desikan-Killiany parcellation
742	26949	aparc-pial_lh_area_rostralmiddlefrontal	cortical area	Area of rostralmiddlefrontal in the left hemisphere generated by parcellation of the pial surface using Desikan-Killiany parcellation
743	26950	aparc-pial_lh_area_superiorfrontal	cortical area	Area of superiorfrontal in the left hemisphere generated by parcellation of the pial surface using Desikan-Killiany parcellation
744	26951	aparc-pial_lh_area_superiorparietal	cortical area	Area of superiorparietal in the left hemisphere generated by parcellation of the pial surface using Desikan-Killiany parcellation
745	26952	aparc-pial_lh_area_superiortemporal	cortical area	Area of superiortemporal in the left hemisphere generated by parcellation of the pial surface using Desikan-Killiany parcellation
746	26953	aparc-pial_lh_area_supramarginal	cortical area	Area of supramarginal in the left hemisphere generated by parcellation of the pial surface using Desikan-Killiany parcellation
747	26954	aparc-pial_lh_area_frontalpole	cortical area	Area of frontalpole in the left hemisphere generated by parcellation of the pial surface using Desikan-Killiany parcellation
748	26955	aparc-pial_lh_area_transversetemporal	cortical area	Area of transversetemporal in the left hemisphere generated by parcellation of the pial surface using Desikan-Killiany parcellation
749	26956	aparc-pial_rh_area_TotalSurface	cortical area	Area of TotalSurface in the right hemisphere generated by parcellation of the pial surface using Desikan-Killiany parcellation
750	26957	aparc-pial_rh_area_bankssts	cortical area	Area of bankssts in the right hemisphere generated by parcellation of the pial surface using Desikan-Killiany parcellation
751	26958	aparc-pial_rh_area_caudalanteriorcingulate	cortical area	Area of caudalanteriorcingulate in the right hemisphere generated by parcellation of the pial surface using Desikan-Killiany parcellation
752	26959	aparc-pial_rh_area_caudalmiddlefrontal	cortical area	Area of caudalmiddlefrontal in the right hemisphere generated by parcellation of the pial surface using Desikan-Killiany parcellation
753	26960	aparc-pial_rh_area_cuneus	cortical area	Area of cuneus in the right hemisphere generated by parcellation of the pial surface using Desikan-Killiany parcellation
754	26961	aparc-pial_rh_area_entorhinal	cortical area	Area of entorhinal in the right hemisphere generated by parcellation of the pial surface using Desikan-Killiany parcellation
755	26962	aparc-pial_rh_area_fusiform	cortical area	Area of fusiform in the right hemisphere generated by parcellation of the pial surface using Desikan-Killiany parcellation
756	26963	aparc-pial_rh_area_inferiorparietal	cortical area	Area of inferiorparietal in the right hemisphere generated by parcellation of the pial surface using Desikan-Killiany parcellation
757	26964	aparc-pial_rh_area_inferiortemporal	cortical area	Area of inferiortemporal in the right hemisphere generated by parcellation of the pial surface using Desikan-Killiany parcellation
758	26965	aparc-pial_rh_area_isthmuscingulate	cortical area	Area of isthmuscingulate in the right hemisphere generated by parcellation of the pial surface using Desikan-Killiany parcellation
759	26966	aparc-pial_rh_area_lateraloccipital	cortical area	Area of lateraloccipital in the right hemisphere generated by parcellation of the pial surface using Desikan-Killiany parcellation
760	26967	aparc-pial_rh_area_lateralorbitofrontal	cortical area	Area of lateralorbitofrontal in the right hemisphere generated by parcellation of the pial surface using Desikan-Killiany parcellation
761	26968	aparc-pial_rh_area_lingual	cortical area	Area of lingual in the right hemisphere generated by parcellation of the pial surface using Desikan-Killiany parcellation
762	26969	aparc-pial_rh_area_medialorbitofrontal	cortical area	Area of medialorbitofrontal in the right hemisphere generated by parcellation of the pial surface using Desikan-Killiany parcellation
763	26970	aparc-pial_rh_area_middletemporal	cortical area	Area of middletemporal in the right hemisphere generated by parcellation of the pial surface using Desikan-Killiany parcellation
764	26971	aparc-pial_rh_area_parahippocampal	cortical area	Area of parahippocampal in the right hemisphere generated by parcellation of the pial surface using Desikan-Killiany parcellation
765	26972	aparc-pial_rh_area_paracentral	cortical area	Area of paracentral in the right hemisphere generated by parcellation of the pial surface using Desikan-Killiany parcellation
766	26973	aparc-pial_rh_area_parsopercularis	cortical area	Area of parsopercularis in the right hemisphere generated by parcellation of the pial surface using Desikan-Killiany parcellation
767	26974	aparc-pial_rh_area_parsorbitalis	cortical area	Area of parsorbitalis in the right hemisphere generated by parcellation of the pial surface using Desikan-Killiany parcellation
768	26975	aparc-pial_rh_area_parstriangularis	cortical area	Area of parstriangularis in the right hemisphere generated by parcellation of the pial surface using Desikan-Killiany parcellation
769	26976	aparc-pial_rh_area_pericalcarine	cortical area	Area of pericalcarine in the right hemisphere generated by parcellation of the pial surface using Desikan-Killiany parcellation
770	26977	aparc-pial_rh_area_postcentral	cortical area	Area of postcentral in the right hemisphere generated by parcellation of the pial surface using Desikan-Killiany parcellation
771	26978	aparc-pial_rh_area_posteriorcingulate	cortical area	Area of posteriorcingulate in the right hemisphere generated by parcellation of the pial surface using Desikan-Killiany parcellation
772	26979	aparc-pial_rh_area_precentral	cortical area	Area of precentral in the right hemisphere generated by parcellation of the pial surface using Desikan-Killiany parcellation
773	26980	aparc-pial_rh_area_precuneus	cortical area	Area of precuneus in the right hemisphere generated by parcellation of the pial surface using Desikan-Killiany parcellation
774	26981	aparc-pial_rh_area_rostralanteriorcingulate	cortical area	Area of rostralanteriorcingulate in the right hemisphere generated by parcellation of the pial surface using Desikan-Killiany parcellation
775	26982	aparc-pial_rh_area_rostralmiddlefrontal	cortical area	Area of rostralmiddlefrontal in the right hemisphere generated by parcellation of the pial surface using Desikan-Killiany parcellation
776	26983	aparc-pial_rh_area_superiorfrontal	cortical area	Area of superiorfrontal in the right hemisphere generated by parcellation of the pial surface using Desikan-Killiany parcellation
777	26984	aparc-pial_rh_area_superiorparietal	cortical area	Area of superiorparietal in the right hemisphere generated by parcellation of the pial surface using Desikan-Killiany parcellation
778	26985	aparc-pial_rh_area_superiortemporal	cortical area	Area of superiortemporal in the right hemisphere generated by parcellation of the pial surface using Desikan-Killiany parcellation
779	26986	aparc-pial_rh_area_supramarginal	cortical area	Area of supramarginal in the right hemisphere generated by parcellation of the pial surface using Desikan-Killiany parcellation
780	26987	aparc-pial_rh_area_frontalpole	cortical area	Area of frontalpole in the right hemisphere generated by parcellation of the pial surface using Desikan-Killiany parcellation
781	26988	aparc-pial_rh_area_transversetemporal	cortical area	Area of transversetemporal in the right hemisphere generated by parcellation of the pial surface using Desikan-Killiany parcellation
782	27059	BA-exvivo_lh_area_BA1	cortical area	Area of BA1 in the left hemisphere generated by parcellation of the white surface using BA_exvivo parcellation
783	27060	BA-exvivo_lh_area_BA2	cortical area	Area of BA2 in the left hemisphere generated by parcellation of the white surface using BA_exvivo parcellation
784	27061	BA-exvivo_lh_area_BA3a	cortical area	Area of BA3a in the left hemisphere generated by parcellation of the white surface using BA_exvivo parcellation
785	27062	BA-exvivo_lh_area_BA3b	cortical area	Area of BA3b in the left hemisphere generated by parcellation of the white surface using BA_exvivo parcellation
786	27063	BA-exvivo_lh_area_BA4a	cortical area	Area of BA4a in the left hemisphere generated by parcellation of the white surface using BA_exvivo parcellation
787	27064	BA-exvivo_lh_area_BA4p	cortical area	Area of BA4p in the left hemisphere generated by parcellation of the white surface using BA_exvivo parcellation
788	27065	BA-exvivo_lh_area_BA6	cortical area	Area of BA6 in the left hemisphere generated by parcellation of the white surface using BA_exvivo parcellation
789	27066	BA-exvivo_lh_area_BA44	cortical area	Area of BA44 in the left hemisphere generated by parcellation of the white surface using BA_exvivo parcellation
790	27067	BA-exvivo_lh_area_BA45	cortical area	Area of BA45 in the left hemisphere generated by parcellation of the white surface using BA_exvivo parcellation
791	27068	BA-exvivo_lh_area_V1	cortical area	Area of V1 in the left hemisphere generated by parcellation of the white surface using BA_exvivo parcellation
792	27069	BA-exvivo_lh_area_V2	cortical area	Area of V2 in the left hemisphere generated by parcellation of the white surface using BA_exvivo parcellation
793	27070	BA-exvivo_lh_area_MT	cortical area	Area of MT in the left hemisphere generated by parcellation of the white surface using BA_exvivo parcellation
794	27071	BA-exvivo_lh_area_perirhinal	cortical area	Area of perirhinal in the left hemisphere generated by parcellation of the white surface using BA_exvivo parcellation
795	27072	BA-exvivo_lh_area_entorhinal	cortical area	Area of entorhinal in the left hemisphere generated by parcellation of the white surface using BA_exvivo parcellation
796	27101	BA-exvivo_rh_area_BA1	cortical area	Area of BA1 in the right hemisphere generated by parcellation of the white surface using BA_exvivo parcellation
797	27102	BA-exvivo_rh_area_BA2	cortical area	Area of BA2 in the right hemisphere generated by parcellation of the white surface using BA_exvivo parcellation
798	27103	BA-exvivo_rh_area_BA3a	cortical area	Area of BA3a in the right hemisphere generated by parcellation of the white surface using BA_exvivo parcellation
799	27104	BA-exvivo_rh_area_BA3b	cortical area	Area of BA3b in the right hemisphere generated by parcellation of the white surface using BA_exvivo parcellation
800	27105	BA-exvivo_rh_area_BA4a	cortical area	Area of BA4a in the right hemisphere generated by parcellation of the white surface using BA_exvivo parcellation
801	27106	BA-exvivo_rh_area_BA4p	cortical area	Area of BA4p in the right hemisphere generated by parcellation of the white surface using BA_exvivo parcellation
802	27107	BA-exvivo_rh_area_BA6	cortical area	Area of BA6 in the right hemisphere generated by parcellation of the white surface using BA_exvivo parcellation
803	27108	BA-exvivo_rh_area_BA44	cortical area	Area of BA44 in the right hemisphere generated by parcellation of the white surface using BA_exvivo parcellation
804	27109	BA-exvivo_rh_area_BA45	cortical area	Area of BA45 in the right hemisphere generated by parcellation of the white surface using BA_exvivo parcellation
805	27110	BA-exvivo_rh_area_V1	cortical area	Area of V1 in the right hemisphere generated by parcellation of the white surface using BA_exvivo parcellation
806	27111	BA-exvivo_rh_area_V2	cortical area	Area of V2 in the right hemisphere generated by parcellation of the white surface using BA_exvivo parcellation
807	27112	BA-exvivo_rh_area_MT	cortical area	Area of MT in the right hemisphere generated by parcellation of the white surface using BA_exvivo parcellation
808	27113	BA-exvivo_rh_area_perirhinal	cortical area	Area of perirhinal in the right hemisphere generated by parcellation of the white surface using BA_exvivo parcellation
809	27114	BA-exvivo_rh_area_entorhinal	cortical area	Area of entorhinal in the right hemisphere generated by parcellation of the white surface using BA_exvivo parcellation
810	27143	aparc-DKTatlas_lh_area_caudalanteriorcingulate	cortical area	Area of caudalanteriorcingulate in the left hemisphere generated by parcellation of the white surface using DKT parcellation
811	27144	aparc-DKTatlas_lh_area_caudalmiddlefrontal	cortical area	Area of caudalmiddlefrontal in the left hemisphere generated by parcellation of the white surface using DKT parcellation
812	27145	aparc-DKTatlas_lh_area_cuneus	cortical area	Area of cuneus in the left hemisphere generated by parcellation of the white surface using DKT parcellation
813	27146	aparc-DKTatlas_lh_area_entorhinal	cortical area	Area of entorhinal in the left hemisphere generated by parcellation of the white surface using DKT parcellation
814	27147	aparc-DKTatlas_lh_area_fusiform	cortical area	Area of fusiform in the left hemisphere generated by parcellation of the white surface using DKT parcellation
815	27148	aparc-DKTatlas_lh_area_inferiorparietal	cortical area	Area of inferiorparietal in the left hemisphere generated by parcellation of the white surface using DKT parcellation
816	27149	aparc-DKTatlas_lh_area_inferiortemporal	cortical area	Area of inferiortemporal in the left hemisphere generated by parcellation of the white surface using DKT parcellation
817	27150	aparc-DKTatlas_lh_area_isthmuscingulate	cortical area	Area of isthmuscingulate in the left hemisphere generated by parcellation of the white surface using DKT parcellation
818	27151	aparc-DKTatlas_lh_area_lateraloccipital	cortical area	Area of lateraloccipital in the left hemisphere generated by parcellation of the white surface using DKT parcellation
819	27152	aparc-DKTatlas_lh_area_lateralorbitofrontal	cortical area	Area of lateralorbitofrontal in the left hemisphere generated by parcellation of the white surface using DKT parcellation
820	27153	aparc-DKTatlas_lh_area_lingual	cortical area	Area of lingual in the left hemisphere generated by parcellation of the white surface using DKT parcellation
821	27154	aparc-DKTatlas_lh_area_medialorbitofrontal	cortical area	Area of medialorbitofrontal in the left hemisphere generated by parcellation of the white surface using DKT parcellation
822	27155	aparc-DKTatlas_lh_area_middletemporal	cortical area	Area of middletemporal in the left hemisphere generated by parcellation of the white surface using DKT parcellation
823	27156	aparc-DKTatlas_lh_area_parahippocampal	cortical area	Area of parahippocampal in the left hemisphere generated by parcellation of the white surface using DKT parcellation
824	27157	aparc-DKTatlas_lh_area_paracentral	cortical area	Area of paracentral in the left hemisphere generated by parcellation of the white surface using DKT parcellation
825	27158	aparc-DKTatlas_lh_area_parsopercularis	cortical area	Area of parsopercularis in the left hemisphere generated by parcellation of the white surface using DKT parcellation
826	27159	aparc-DKTatlas_lh_area_parsorbitalis	cortical area	Area of parsorbitalis in the left hemisphere generated by parcellation of the white surface using DKT parcellation
827	27160	aparc-DKTatlas_lh_area_parstriangularis	cortical area	Area of parstriangularis in the left hemisphere generated by parcellation of the white surface using DKT parcellation
828	27161	aparc-DKTatlas_lh_area_pericalcarine	cortical area	Area of pericalcarine in the left hemisphere generated by parcellation of the white surface using DKT parcellation
829	27162	aparc-DKTatlas_lh_area_postcentral	cortical area	Area of postcentral in the left hemisphere generated by parcellation of the white surface using DKT parcellation
830	27163	aparc-DKTatlas_lh_area_posteriorcingulate	cortical area	Area of posteriorcingulate in the left hemisphere generated by parcellation of the white surface using DKT parcellation
831	27164	aparc-DKTatlas_lh_area_precentral	cortical area	Area of precentral in the left hemisphere generated by parcellation of the white surface using DKT parcellation
832	27165	aparc-DKTatlas_lh_area_precuneus	cortical area	Area of precuneus in the left hemisphere generated by parcellation of the white surface using DKT parcellation
833	27166	aparc-DKTatlas_lh_area_rostralanteriorcingulate	cortical area	Area of rostralanteriorcingulate in the left hemisphere generated by parcellation of the white surface using DKT parcellation
834	27167	aparc-DKTatlas_lh_area_rostralmiddlefrontal	cortical area	Area of rostralmiddlefrontal in the left hemisphere generated by parcellation of the white surface using DKT parcellation
835	27168	aparc-DKTatlas_lh_area_superiorfrontal	cortical area	Area of superiorfrontal in the left hemisphere generated by parcellation of the white surface using DKT parcellation
836	27169	aparc-DKTatlas_lh_area_superiorparietal	cortical area	Area of superiorparietal in the left hemisphere generated by parcellation of the white surface using DKT parcellation
837	27170	aparc-DKTatlas_lh_area_superiortemporal	cortical area	Area of superiortemporal in the left hemisphere generated by parcellation of the white surface using DKT parcellation
838	27171	aparc-DKTatlas_lh_area_supramarginal	cortical area	Area of supramarginal in the left hemisphere generated by parcellation of the white surface using DKT parcellation
839	27172	aparc-DKTatlas_lh_area_transversetemporal	cortical area	Area of transversetemporal in the left hemisphere generated by parcellation of the white surface using DKT parcellation
840	27173	aparc-DKTatlas_lh_area_insula	cortical area	Area of insula in the left hemisphere generated by parcellation of the white surface using DKT parcellation
841	27236	aparc-DKTatlas_rh_area_caudalanteriorcingulate	cortical area	Area of caudalanteriorcingulate in the right hemisphere generated by parcellation of the white surface using DKT parcellation
842	27237	aparc-DKTatlas_rh_area_caudalmiddlefrontal	cortical area	Area of caudalmiddlefrontal in the right hemisphere generated by parcellation of the white surface using DKT parcellation
843	27238	aparc-DKTatlas_rh_area_cuneus	cortical area	Area of cuneus in the right hemisphere generated by parcellation of the white surface using DKT parcellation
844	27239	aparc-DKTatlas_rh_area_entorhinal	cortical area	Area of entorhinal in the right hemisphere generated by parcellation of the white surface using DKT parcellation
845	27240	aparc-DKTatlas_rh_area_fusiform	cortical area	Area of fusiform in the right hemisphere generated by parcellation of the white surface using DKT parcellation
846	27241	aparc-DKTatlas_rh_area_inferiorparietal	cortical area	Area of inferiorparietal in the right hemisphere generated by parcellation of the white surface using DKT parcellation
847	27242	aparc-DKTatlas_rh_area_inferiortemporal	cortical area	Area of inferiortemporal in the right hemisphere generated by parcellation of the white surface using DKT parcellation
848	27243	aparc-DKTatlas_rh_area_isthmuscingulate	cortical area	Area of isthmuscingulate in the right hemisphere generated by parcellation of the white surface using DKT parcellation
849	27244	aparc-DKTatlas_rh_area_lateraloccipital	cortical area	Area of lateraloccipital in the right hemisphere generated by parcellation of the white surface using DKT parcellation
850	27245	aparc-DKTatlas_rh_area_lateralorbitofrontal	cortical area	Area of lateralorbitofrontal in the right hemisphere generated by parcellation of the white surface using DKT parcellation
851	27246	aparc-DKTatlas_rh_area_lingual	cortical area	Area of lingual in the right hemisphere generated by parcellation of the white surface using DKT parcellation
852	27247	aparc-DKTatlas_rh_area_medialorbitofrontal	cortical area	Area of medialorbitofrontal in the right hemisphere generated by parcellation of the white surface using DKT parcellation
853	27248	aparc-DKTatlas_rh_area_middletemporal	cortical area	Area of middletemporal in the right hemisphere generated by parcellation of the white surface using DKT parcellation
854	27249	aparc-DKTatlas_rh_area_parahippocampal	cortical area	Area of parahippocampal in the right hemisphere generated by parcellation of the white surface using DKT parcellation
855	27250	aparc-DKTatlas_rh_area_paracentral	cortical area	Area of paracentral in the right hemisphere generated by parcellation of the white surface using DKT parcellation
856	27251	aparc-DKTatlas_rh_area_parsopercularis	cortical area	Area of parsopercularis in the right hemisphere generated by parcellation of the white surface using DKT parcellation
857	27252	aparc-DKTatlas_rh_area_parsorbitalis	cortical area	Area of parsorbitalis in the right hemisphere generated by parcellation of the white surface using DKT parcellation
858	27253	aparc-DKTatlas_rh_area_parstriangularis	cortical area	Area of parstriangularis in the right hemisphere generated by parcellation of the white surface using DKT parcellation
859	27254	aparc-DKTatlas_rh_area_pericalcarine	cortical area	Area of pericalcarine in the right hemisphere generated by parcellation of the white surface using DKT parcellation
860	27255	aparc-DKTatlas_rh_area_postcentral	cortical area	Area of postcentral in the right hemisphere generated by parcellation of the white surface using DKT parcellation
861	27256	aparc-DKTatlas_rh_area_posteriorcingulate	cortical area	Area of posteriorcingulate in the right hemisphere generated by parcellation of the white surface using DKT parcellation
862	27257	aparc-DKTatlas_rh_area_precentral	cortical area	Area of precentral in the right hemisphere generated by parcellation of the white surface using DKT parcellation
863	27258	aparc-DKTatlas_rh_area_precuneus	cortical area	Area of precuneus in the right hemisphere generated by parcellation of the white surface using DKT parcellation
864	27259	aparc-DKTatlas_rh_area_rostralanteriorcingulate	cortical area	Area of rostralanteriorcingulate in the right hemisphere generated by parcellation of the white surface using DKT parcellation
865	27260	aparc-DKTatlas_rh_area_rostralmiddlefrontal	cortical area	Area of rostralmiddlefrontal in the right hemisphere generated by parcellation of the white surface using DKT parcellation
866	27261	aparc-DKTatlas_rh_area_superiorfrontal	cortical area	Area of superiorfrontal in the right hemisphere generated by parcellation of the white surface using DKT parcellation
867	27262	aparc-DKTatlas_rh_area_superiorparietal	cortical area	Area of superiorparietal in the right hemisphere generated by parcellation of the white surface using DKT parcellation
868	27263	aparc-DKTatlas_rh_area_superiortemporal	cortical area	Area of superiortemporal in the right hemisphere generated by parcellation of the white surface using DKT parcellation
869	27264	aparc-DKTatlas_rh_area_supramarginal	cortical area	Area of supramarginal in the right hemisphere generated by parcellation of the white surface using DKT parcellation
870	27265	aparc-DKTatlas_rh_area_transversetemporal	cortical area	Area of transversetemporal in the right hemisphere generated by parcellation of the white surface using DKT parcellation
871	27266	aparc-DKTatlas_rh_area_insula	cortical area	Area of insula in the right hemisphere generated by parcellation of the white surface using DKT parcellation
872	27329	aparc-a2009s_lh_area_G+S-frontomargin	cortical area	Area of G+S-frontomargin in the left hemisphere generated by parcellation of the white surface using Destrieux (a2009s) parcellation
873	27330	aparc-a2009s_lh_area_G+S-occipital-inf	cortical area	Area of G+S-occipital-inf in the left hemisphere generated by parcellation of the white surface using Destrieux (a2009s) parcellation
874	27331	aparc-a2009s_lh_area_G+S-paracentral	cortical area	Area of G+S-paracentral in the left hemisphere generated by parcellation of the white surface using Destrieux (a2009s) parcellation
875	27332	aparc-a2009s_lh_area_G+S-subcentral	cortical area	Area of G+S-subcentral in the left hemisphere generated by parcellation of the white surface using Destrieux (a2009s) parcellation
876	27333	aparc-a2009s_lh_area_G+S-transv-frontopol	cortical area	Area of G+S-transv-frontopol in the left hemisphere generated by parcellation of the white surface using Destrieux (a2009s) parcellation
877	27334	aparc-a2009s_lh_area_G+S-cingul-Ant	cortical area	Area of G+S-cingul-Ant in the left hemisphere generated by parcellation of the white surface using Destrieux (a2009s) parcellation
878	27335	aparc-a2009s_lh_area_G+S-cingul-Mid-Ant	cortical area	Area of G+S-cingul-Mid-Ant in the left hemisphere generated by parcellation of the white surface using Destrieux (a2009s) parcellation
879	27336	aparc-a2009s_lh_area_G+S-cingul-Mid-Post	cortical area	Area of G+S-cingul-Mid-Post in the left hemisphere generated by parcellation of the white surface using Destrieux (a2009s) parcellation
880	27337	aparc-a2009s_lh_area_G-cingul-Post-dorsal	cortical area	Area of G-cingul-Post-dorsal in the left hemisphere generated by parcellation of the white surface using Destrieux (a2009s) parcellation
881	27338	aparc-a2009s_lh_area_G-cingul-Post-ventral	cortical area	Area of G-cingul-Post-ventral in the left hemisphere generated by parcellation of the white surface using Destrieux (a2009s) parcellation
882	27339	aparc-a2009s_lh_area_G-cuneus	cortical area	Area of G-cuneus in the left hemisphere generated by parcellation of the white surface using Destrieux (a2009s) parcellation
883	27340	aparc-a2009s_lh_area_G-front-inf-Opercular	cortical area	Area of G-front-inf-Opercular in the left hemisphere generated by parcellation of the white surface using Destrieux (a2009s) parcellation
884	27341	aparc-a2009s_lh_area_G-front-inf-Orbital	cortical area	Area of G-front-inf-Orbital in the left hemisphere generated by parcellation of the white surface using Destrieux (a2009s) parcellation
885	27342	aparc-a2009s_lh_area_G-front-inf-Triangul	cortical area	Area of G-front-inf-Triangul in the left hemisphere generated by parcellation of the white surface using Destrieux (a2009s) parcellation
886	27343	aparc-a2009s_lh_area_G-front-middle	cortical area	Area of G-front-middle in the left hemisphere generated by parcellation of the white surface using Destrieux (a2009s) parcellation
887	27344	aparc-a2009s_lh_area_G-front-sup	cortical area	Area of G-front-sup in the left hemisphere generated by parcellation of the white surface using Destrieux (a2009s) parcellation
888	27345	aparc-a2009s_lh_area_G-Ins-lg+S-cent-ins	cortical area	Area of G-Ins-lg+S-cent-ins in the left hemisphere generated by parcellation of the white surface using Destrieux (a2009s) parcellation
889	27346	aparc-a2009s_lh_area_G-insular-short	cortical area	Area of G-insular-short in the left hemisphere generated by parcellation of the white surface using Destrieux (a2009s) parcellation
890	27347	aparc-a2009s_lh_area_G-occipital-middle	cortical area	Area of G-occipital-middle in the left hemisphere generated by parcellation of the white surface using Destrieux (a2009s) parcellation
891	27348	aparc-a2009s_lh_area_G-occipital-sup	cortical area	Area of G-occipital-sup in the left hemisphere generated by parcellation of the white surface using Destrieux (a2009s) parcellation
892	27349	aparc-a2009s_lh_area_G-oc-temp-lat-fusifor	cortical area	Area of G-oc-temp-lat-fusifor in the left hemisphere generated by parcellation of the white surface using Destrieux (a2009s) parcellation
893	27350	aparc-a2009s_lh_area_G-oc-temp-med-Lingual	cortical area	Area of G-oc-temp-med-Lingual in the left hemisphere generated by parcellation of the white surface using Destrieux (a2009s) parcellation
894	27351	aparc-a2009s_lh_area_G-oc-temp-med-Parahip	cortical area	Area of G-oc-temp-med-Parahip in the left hemisphere generated by parcellation of the white surface using Destrieux (a2009s) parcellation
895	27352	aparc-a2009s_lh_area_G-orbital	cortical area	Area of G-orbital in the left hemisphere generated by parcellation of the white surface using Destrieux (a2009s) parcellation
896	27353	aparc-a2009s_lh_area_G-pariet-inf-Angular	cortical area	Area of G-pariet-inf-Angular in the left hemisphere generated by parcellation of the white surface using Destrieux (a2009s) parcellation
897	27354	aparc-a2009s_lh_area_G-pariet-inf-Supramar	cortical area	Area of G-pariet-inf-Supramar in the left hemisphere generated by parcellation of the white surface using Destrieux (a2009s) parcellation
898	27355	aparc-a2009s_lh_area_G-parietal-sup	cortical area	Area of G-parietal-sup in the left hemisphere generated by parcellation of the white surface using Destrieux (a2009s) parcellation
899	27356	aparc-a2009s_lh_area_G-postcentral	cortical area	Area of G-postcentral in the left hemisphere generated by parcellation of the white surface using Destrieux (a2009s) parcellation
900	27357	aparc-a2009s_lh_area_G-precentral	cortical area	Area of G-precentral in the left hemisphere generated by parcellation of the white surface using Destrieux (a2009s) parcellation
901	27358	aparc-a2009s_lh_area_G-precuneus	cortical area	Area of G-precuneus in the left hemisphere generated by parcellation of the white surface using Destrieux (a2009s) parcellation
902	27359	aparc-a2009s_lh_area_G-rectus	cortical area	Area of G-rectus in the left hemisphere generated by parcellation of the white surface using Destrieux (a2009s) parcellation
903	27360	aparc-a2009s_lh_area_G-subcallosal	cortical area	Area of G-subcallosal in the left hemisphere generated by parcellation of the white surface using Destrieux (a2009s) parcellation
904	27361	aparc-a2009s_lh_area_G-temp-sup-G-T-transv	cortical area	Area of G-temp-sup-G-T-transv in the left hemisphere generated by parcellation of the white surface using Destrieux (a2009s) parcellation
905	27362	aparc-a2009s_lh_area_G-temp-sup-Lateral	cortical area	Area of G-temp-sup-Lateral in the left hemisphere generated by parcellation of the white surface using Destrieux (a2009s) parcellation
906	27363	aparc-a2009s_lh_area_G-temp-sup-Plan-polar	cortical area	Area of G-temp-sup-Plan-polar in the left hemisphere generated by parcellation of the white surface using Destrieux (a2009s) parcellation
907	27364	aparc-a2009s_lh_area_G-temp-sup-Plan-tempo	cortical area	Area of G-temp-sup-Plan-tempo in the left hemisphere generated by parcellation of the white surface using Destrieux (a2009s) parcellation
908	27365	aparc-a2009s_lh_area_G-temporal-inf	cortical area	Area of G-temporal-inf in the left hemisphere generated by parcellation of the white surface using Destrieux (a2009s) parcellation
909	27366	aparc-a2009s_lh_area_G-temporal-middle	cortical area	Area of G-temporal-middle in the left hemisphere generated by parcellation of the white surface using Destrieux (a2009s) parcellation
910	27367	aparc-a2009s_lh_area_Lat-Fis-ant-Horizont	cortical area	Area of Lat-Fis-ant-Horizont in the left hemisphere generated by parcellation of the white surface using Destrieux (a2009s) parcellation
911	27368	aparc-a2009s_lh_area_Lat-Fis-ant-Vertical	cortical area	Area of Lat-Fis-ant-Vertical in the left hemisphere generated by parcellation of the white surface using Destrieux (a2009s) parcellation
912	27369	aparc-a2009s_lh_area_Lat-Fis-post	cortical area	Area of Lat-Fis-post in the left hemisphere generated by parcellation of the white surface using Destrieux (a2009s) parcellation
913	27370	aparc-a2009s_lh_area_Pole-occipital	cortical area	Area of Pole-occipital in the left hemisphere generated by parcellation of the white surface using Destrieux (a2009s) parcellation
914	27371	aparc-a2009s_lh_area_Pole-temporal	cortical area	Area of Pole-temporal in the left hemisphere generated by parcellation of the white surface using Destrieux (a2009s) parcellation
915	27372	aparc-a2009s_lh_area_S-calcarine	cortical area	Area of S-calcarine in the left hemisphere generated by parcellation of the white surface using Destrieux (a2009s) parcellation
916	27373	aparc-a2009s_lh_area_S-central	cortical area	Area of S-central in the left hemisphere generated by parcellation of the white surface using Destrieux (a2009s) parcellation
917	27374	aparc-a2009s_lh_area_S-cingul-Marginalis	cortical area	Area of S-cingul-Marginalis in the left hemisphere generated by parcellation of the white surface using Destrieux (a2009s) parcellation
918	27375	aparc-a2009s_lh_area_S-circular-insula-ant	cortical area	Area of S-circular-insula-ant in the left hemisphere generated by parcellation of the white surface using Destrieux (a2009s) parcellation
919	27376	aparc-a2009s_lh_area_S-circular-insula-inf	cortical area	Area of S-circular-insula-inf in the left hemisphere generated by parcellation of the white surface using Destrieux (a2009s) parcellation
920	27377	aparc-a2009s_lh_area_S-circular-insula-sup	cortical area	Area of S-circular-insula-sup in the left hemisphere generated by parcellation of the white surface using Destrieux (a2009s) parcellation
921	27378	aparc-a2009s_lh_area_S-collat-transv-ant	cortical area	Area of S-collat-transv-ant in the left hemisphere generated by parcellation of the white surface using Destrieux (a2009s) parcellation
922	27379	aparc-a2009s_lh_area_S-collat-transv-post	cortical area	Area of S-collat-transv-post in the left hemisphere generated by parcellation of the white surface using Destrieux (a2009s) parcellation
923	27380	aparc-a2009s_lh_area_S-front-inf	cortical area	Area of S-front-inf in the left hemisphere generated by parcellation of the white surface using Destrieux (a2009s) parcellation
924	27381	aparc-a2009s_lh_area_S-front-middle	cortical area	Area of S-front-middle in the left hemisphere generated by parcellation of the white surface using Destrieux (a2009s) parcellation
925	27382	aparc-a2009s_lh_area_S-front-sup	cortical area	Area of S-front-sup in the left hemisphere generated by parcellation of the white surface using Destrieux (a2009s) parcellation
926	27383	aparc-a2009s_lh_area_S-interm-prim-Jensen	cortical area	Area of S-interm-prim-Jensen in the left hemisphere generated by parcellation of the white surface using Destrieux (a2009s) parcellation
927	27384	aparc-a2009s_lh_area_S-intrapariet+P-trans	cortical area	Area of S-intrapariet+P-trans in the left hemisphere generated by parcellation of the white surface using Destrieux (a2009s) parcellation
928	27385	aparc-a2009s_lh_area_S-oc-middle+Lunatus	cortical area	Area of S-oc-middle+Lunatus in the left hemisphere generated by parcellation of the white surface using Destrieux (a2009s) parcellation
929	27386	aparc-a2009s_lh_area_S-oc-sup+transversal	cortical area	Area of S-oc-sup+transversal in the left hemisphere generated by parcellation of the white surface using Destrieux (a2009s) parcellation
930	27387	aparc-a2009s_lh_area_S-occipital-ant	cortical area	Area of S-occipital-ant in the left hemisphere generated by parcellation of the white surface using Destrieux (a2009s) parcellation
931	27388	aparc-a2009s_lh_area_S-oc-temp-lat	cortical area	Area of S-oc-temp-lat in the left hemisphere generated by parcellation of the white surface using Destrieux (a2009s) parcellation
932	27389	aparc-a2009s_lh_area_S-oc-temp-med+Lingual	cortical area	Area of S-oc-temp-med+Lingual in the left hemisphere generated by parcellation of the white surface using Destrieux (a2009s) parcellation
933	27390	aparc-a2009s_lh_area_S-orbital-lateral	cortical area	Area of S-orbital-lateral in the left hemisphere generated by parcellation of the white surface using Destrieux (a2009s) parcellation
934	27391	aparc-a2009s_lh_area_S-orbital-med-olfact	cortical area	Area of S-orbital-med-olfact in the left hemisphere generated by parcellation of the white surface using Destrieux (a2009s) parcellation
935	27392	aparc-a2009s_lh_area_S-orbital-H-Shaped	cortical area	Area of S-orbital-H-Shaped in the left hemisphere generated by parcellation of the white surface using Destrieux (a2009s) parcellation
936	27393	aparc-a2009s_lh_area_S-parieto-occipital	cortical area	Area of S-parieto-occipital in the left hemisphere generated by parcellation of the white surface using Destrieux (a2009s) parcellation
937	27394	aparc-a2009s_lh_area_S-pericallosal	cortical area	Area of S-pericallosal in the left hemisphere generated by parcellation of the white surface using Destrieux (a2009s) parcellation
938	27395	aparc-a2009s_lh_area_S-postcentral	cortical area	Area of S-postcentral in the left hemisphere generated by parcellation of the white surface using Destrieux (a2009s) parcellation
939	27396	aparc-a2009s_lh_area_S-precentral-inf-part	cortical area	Area of S-precentral-inf-part in the left hemisphere generated by parcellation of the white surface using Destrieux (a2009s) parcellation
940	27397	aparc-a2009s_lh_area_S-precentral-sup-part	cortical area	Area of S-precentral-sup-part in the left hemisphere generated by parcellation of the white surface using Destrieux (a2009s) parcellation
941	27398	aparc-a2009s_lh_area_S-suborbital	cortical area	Area of S-suborbital in the left hemisphere generated by parcellation of the white surface using Destrieux (a2009s) parcellation
942	27399	aparc-a2009s_lh_area_S-subparietal	cortical area	Area of S-subparietal in the left hemisphere generated by parcellation of the white surface using Destrieux (a2009s) parcellation
943	27400	aparc-a2009s_lh_area_S-temporal-inf	cortical area	Area of S-temporal-inf in the left hemisphere generated by parcellation of the white surface using Destrieux (a2009s) parcellation
944	27401	aparc-a2009s_lh_area_S-temporal-sup	cortical area	Area of S-temporal-sup in the left hemisphere generated by parcellation of the white surface using Destrieux (a2009s) parcellation
945	27402	aparc-a2009s_lh_area_S-temporal-transverse	cortical area	Area of S-temporal-transverse in the left hemisphere generated by parcellation of the white surface using Destrieux (a2009s) parcellation
946	27551	aparc-a2009s_rh_area_G+S-frontomargin	cortical area	Area of G+S-frontomargin in the right hemisphere generated by parcellation of the white surface using Destrieux (a2009s) parcellation
947	27552	aparc-a2009s_rh_area_G+S-occipital-inf	cortical area	Area of G+S-occipital-inf in the right hemisphere generated by parcellation of the white surface using Destrieux (a2009s) parcellation
948	27553	aparc-a2009s_rh_area_G+S-paracentral	cortical area	Area of G+S-paracentral in the right hemisphere generated by parcellation of the white surface using Destrieux (a2009s) parcellation
949	27554	aparc-a2009s_rh_area_G+S-subcentral	cortical area	Area of G+S-subcentral in the right hemisphere generated by parcellation of the white surface using Destrieux (a2009s) parcellation
950	27555	aparc-a2009s_rh_area_G+S-transv-frontopol	cortical area	Area of G+S-transv-frontopol in the right hemisphere generated by parcellation of the white surface using Destrieux (a2009s) parcellation
951	27556	aparc-a2009s_rh_area_G+S-cingul-Ant	cortical area	Area of G+S-cingul-Ant in the right hemisphere generated by parcellation of the white surface using Destrieux (a2009s) parcellation
952	27557	aparc-a2009s_rh_area_G+S-cingul-Mid-Ant	cortical area	Area of G+S-cingul-Mid-Ant in the right hemisphere generated by parcellation of the white surface using Destrieux (a2009s) parcellation
953	27558	aparc-a2009s_rh_area_G+S-cingul-Mid-Post	cortical area	Area of G+S-cingul-Mid-Post in the right hemisphere generated by parcellation of the white surface using Destrieux (a2009s) parcellation
954	27559	aparc-a2009s_rh_area_G-cingul-Post-dorsal	cortical area	Area of G-cingul-Post-dorsal in the right hemisphere generated by parcellation of the white surface using Destrieux (a2009s) parcellation
955	27560	aparc-a2009s_rh_area_G-cingul-Post-ventral	cortical area	Area of G-cingul-Post-ventral in the right hemisphere generated by parcellation of the white surface using Destrieux (a2009s) parcellation
956	27561	aparc-a2009s_rh_area_G-cuneus	cortical area	Area of G-cuneus in the right hemisphere generated by parcellation of the white surface using Destrieux (a2009s) parcellation
957	27562	aparc-a2009s_rh_area_G-front-inf-Opercular	cortical area	Area of G-front-inf-Opercular in the right hemisphere generated by parcellation of the white surface using Destrieux (a2009s) parcellation
958	27563	aparc-a2009s_rh_area_G-front-inf-Orbital	cortical area	Area of G-front-inf-Orbital in the right hemisphere generated by parcellation of the white surface using Destrieux (a2009s) parcellation
959	27564	aparc-a2009s_rh_area_G-front-inf-Triangul	cortical area	Area of G-front-inf-Triangul in the right hemisphere generated by parcellation of the white surface using Destrieux (a2009s) parcellation
960	27565	aparc-a2009s_rh_area_G-front-middle	cortical area	Area of G-front-middle in the right hemisphere generated by parcellation of the white surface using Destrieux (a2009s) parcellation
961	27566	aparc-a2009s_rh_area_G-front-sup	cortical area	Area of G-front-sup in the right hemisphere generated by parcellation of the white surface using Destrieux (a2009s) parcellation
962	27567	aparc-a2009s_rh_area_G-Ins-lg+S-cent-ins	cortical area	Area of G-Ins-lg+S-cent-ins in the right hemisphere generated by parcellation of the white surface using Destrieux (a2009s) parcellation
963	27568	aparc-a2009s_rh_area_G-insular-short	cortical area	Area of G-insular-short in the right hemisphere generated by parcellation of the white surface using Destrieux (a2009s) parcellation
964	27569	aparc-a2009s_rh_area_G-occipital-middle	cortical area	Area of G-occipital-middle in the right hemisphere generated by parcellation of the white surface using Destrieux (a2009s) parcellation
965	27570	aparc-a2009s_rh_area_G-occipital-sup	cortical area	Area of G-occipital-sup in the right hemisphere generated by parcellation of the white surface using Destrieux (a2009s) parcellation
966	27571	aparc-a2009s_rh_area_G-oc-temp-lat-fusifor	cortical area	Area of G-oc-temp-lat-fusifor in the right hemisphere generated by parcellation of the white surface using Destrieux (a2009s) parcellation
967	27572	aparc-a2009s_rh_area_G-oc-temp-med-Lingual	cortical area	Area of G-oc-temp-med-Lingual in the right hemisphere generated by parcellation of the white surface using Destrieux (a2009s) parcellation
968	27573	aparc-a2009s_rh_area_G-oc-temp-med-Parahip	cortical area	Area of G-oc-temp-med-Parahip in the right hemisphere generated by parcellation of the white surface using Destrieux (a2009s) parcellation
969	27574	aparc-a2009s_rh_area_G-orbital	cortical area	Area of G-orbital in the right hemisphere generated by parcellation of the white surface using Destrieux (a2009s) parcellation
970	27575	aparc-a2009s_rh_area_G-pariet-inf-Angular	cortical area	Area of G-pariet-inf-Angular in the right hemisphere generated by parcellation of the white surface using Destrieux (a2009s) parcellation
971	27576	aparc-a2009s_rh_area_G-pariet-inf-Supramar	cortical area	Area of G-pariet-inf-Supramar in the right hemisphere generated by parcellation of the white surface using Destrieux (a2009s) parcellation
972	27577	aparc-a2009s_rh_area_G-parietal-sup	cortical area	Area of G-parietal-sup in the right hemisphere generated by parcellation of the white surface using Destrieux (a2009s) parcellation
973	27578	aparc-a2009s_rh_area_G-postcentral	cortical area	Area of G-postcentral in the right hemisphere generated by parcellation of the white surface using Destrieux (a2009s) parcellation
974	27579	aparc-a2009s_rh_area_G-precentral	cortical area	Area of G-precentral in the right hemisphere generated by parcellation of the white surface using Destrieux (a2009s) parcellation
975	27580	aparc-a2009s_rh_area_G-precuneus	cortical area	Area of G-precuneus in the right hemisphere generated by parcellation of the white surface using Destrieux (a2009s) parcellation
976	27581	aparc-a2009s_rh_area_G-rectus	cortical area	Area of G-rectus in the right hemisphere generated by parcellation of the white surface using Destrieux (a2009s) parcellation
977	27582	aparc-a2009s_rh_area_G-subcallosal	cortical area	Area of G-subcallosal in the right hemisphere generated by parcellation of the white surface using Destrieux (a2009s) parcellation
978	27583	aparc-a2009s_rh_area_G-temp-sup-G-T-transv	cortical area	Area of G-temp-sup-G-T-transv in the right hemisphere generated by parcellation of the white surface using Destrieux (a2009s) parcellation
979	27584	aparc-a2009s_rh_area_G-temp-sup-Lateral	cortical area	Area of G-temp-sup-Lateral in the right hemisphere generated by parcellation of the white surface using Destrieux (a2009s) parcellation
980	27585	aparc-a2009s_rh_area_G-temp-sup-Plan-polar	cortical area	Area of G-temp-sup-Plan-polar in the right hemisphere generated by parcellation of the white surface using Destrieux (a2009s) parcellation
981	27586	aparc-a2009s_rh_area_G-temp-sup-Plan-tempo	cortical area	Area of G-temp-sup-Plan-tempo in the right hemisphere generated by parcellation of the white surface using Destrieux (a2009s) parcellation
982	27587	aparc-a2009s_rh_area_G-temporal-inf	cortical area	Area of G-temporal-inf in the right hemisphere generated by parcellation of the white surface using Destrieux (a2009s) parcellation
983	27588	aparc-a2009s_rh_area_G-temporal-middle	cortical area	Area of G-temporal-middle in the right hemisphere generated by parcellation of the white surface using Destrieux (a2009s) parcellation
984	27589	aparc-a2009s_rh_area_Lat-Fis-ant-Horizont	cortical area	Area of Lat-Fis-ant-Horizont in the right hemisphere generated by parcellation of the white surface using Destrieux (a2009s) parcellation
985	27590	aparc-a2009s_rh_area_Lat-Fis-ant-Vertical	cortical area	Area of Lat-Fis-ant-Vertical in the right hemisphere generated by parcellation of the white surface using Destrieux (a2009s) parcellation
986	27591	aparc-a2009s_rh_area_Lat-Fis-post	cortical area	Area of Lat-Fis-post in the right hemisphere generated by parcellation of the white surface using Destrieux (a2009s) parcellation
987	27592	aparc-a2009s_rh_area_Pole-occipital	cortical area	Area of Pole-occipital in the right hemisphere generated by parcellation of the white surface using Destrieux (a2009s) parcellation
988	27593	aparc-a2009s_rh_area_Pole-temporal	cortical area	Area of Pole-temporal in the right hemisphere generated by parcellation of the white surface using Destrieux (a2009s) parcellation
989	27594	aparc-a2009s_rh_area_S-calcarine	cortical area	Area of S-calcarine in the right hemisphere generated by parcellation of the white surface using Destrieux (a2009s) parcellation
990	27595	aparc-a2009s_rh_area_S-central	cortical area	Area of S-central in the right hemisphere generated by parcellation of the white surface using Destrieux (a2009s) parcellation
991	27596	aparc-a2009s_rh_area_S-cingul-Marginalis	cortical area	Area of S-cingul-Marginalis in the right hemisphere generated by parcellation of the white surface using Destrieux (a2009s) parcellation
992	27597	aparc-a2009s_rh_area_S-circular-insula-ant	cortical area	Area of S-circular-insula-ant in the right hemisphere generated by parcellation of the white surface using Destrieux (a2009s) parcellation
993	27598	aparc-a2009s_rh_area_S-circular-insula-inf	cortical area	Area of S-circular-insula-inf in the right hemisphere generated by parcellation of the white surface using Destrieux (a2009s) parcellation
994	27599	aparc-a2009s_rh_area_S-circular-insula-sup	cortical area	Area of S-circular-insula-sup in the right hemisphere generated by parcellation of the white surface using Destrieux (a2009s) parcellation
995	27600	aparc-a2009s_rh_area_S-collat-transv-ant	cortical area	Area of S-collat-transv-ant in the right hemisphere generated by parcellation of the white surface using Destrieux (a2009s) parcellation
996	27601	aparc-a2009s_rh_area_S-collat-transv-post	cortical area	Area of S-collat-transv-post in the right hemisphere generated by parcellation of the white surface using Destrieux (a2009s) parcellation
997	27602	aparc-a2009s_rh_area_S-front-inf	cortical area	Area of S-front-inf in the right hemisphere generated by parcellation of the white surface using Destrieux (a2009s) parcellation
998	27603	aparc-a2009s_rh_area_S-front-middle	cortical area	Area of S-front-middle in the right hemisphere generated by parcellation of the white surface using Destrieux (a2009s) parcellation
999	27604	aparc-a2009s_rh_area_S-front-sup	cortical area	Area of S-front-sup in the right hemisphere generated by parcellation of the white surface using Destrieux (a2009s) parcellation
1000	27605	aparc-a2009s_rh_area_S-interm-prim-Jensen	cortical area	Area of S-interm-prim-Jensen in the right hemisphere generated by parcellation of the white surface using Destrieux (a2009s) parcellation
1001	27606	aparc-a2009s_rh_area_S-intrapariet+P-trans	cortical area	Area of S-intrapariet+P-trans in the right hemisphere generated by parcellation of the white surface using Destrieux (a2009s) parcellation
1002	27607	aparc-a2009s_rh_area_S-oc-middle+Lunatus	cortical area	Area of S-oc-middle+Lunatus in the right hemisphere generated by parcellation of the white surface using Destrieux (a2009s) parcellation
1003	27608	aparc-a2009s_rh_area_S-oc-sup+transversal	cortical area	Area of S-oc-sup+transversal in the right hemisphere generated by parcellation of the white surface using Destrieux (a2009s) parcellation
1004	27609	aparc-a2009s_rh_area_S-occipital-ant	cortical area	Area of S-occipital-ant in the right hemisphere generated by parcellation of the white surface using Destrieux (a2009s) parcellation
1005	27610	aparc-a2009s_rh_area_S-oc-temp-lat	cortical area	Area of S-oc-temp-lat in the right hemisphere generated by parcellation of the white surface using Destrieux (a2009s) parcellation
1006	27611	aparc-a2009s_rh_area_S-oc-temp-med+Lingual	cortical area	Area of S-oc-temp-med+Lingual in the right hemisphere generated by parcellation of the white surface using Destrieux (a2009s) parcellation
1007	27612	aparc-a2009s_rh_area_S-orbital-lateral	cortical area	Area of S-orbital-lateral in the right hemisphere generated by parcellation of the white surface using Destrieux (a2009s) parcellation
1008	27613	aparc-a2009s_rh_area_S-orbital-med-olfact	cortical area	Area of S-orbital-med-olfact in the right hemisphere generated by parcellation of the white surface using Destrieux (a2009s) parcellation
1009	27614	aparc-a2009s_rh_area_S-orbital-H-Shaped	cortical area	Area of S-orbital-H-Shaped in the right hemisphere generated by parcellation of the white surface using Destrieux (a2009s) parcellation
1010	27615	aparc-a2009s_rh_area_S-parieto-occipital	cortical area	Area of S-parieto-occipital in the right hemisphere generated by parcellation of the white surface using Destrieux (a2009s) parcellation
1011	27616	aparc-a2009s_rh_area_S-pericallosal	cortical area	Area of S-pericallosal in the right hemisphere generated by parcellation of the white surface using Destrieux (a2009s) parcellation
1012	27617	aparc-a2009s_rh_area_S-postcentral	cortical area	Area of S-postcentral in the right hemisphere generated by parcellation of the white surface using Destrieux (a2009s) parcellation
1013	27618	aparc-a2009s_rh_area_S-precentral-inf-part	cortical area	Area of S-precentral-inf-part in the right hemisphere generated by parcellation of the white surface using Destrieux (a2009s) parcellation
1014	27619	aparc-a2009s_rh_area_S-precentral-sup-part	cortical area	Area of S-precentral-sup-part in the right hemisphere generated by parcellation of the white surface using Destrieux (a2009s) parcellation
1015	27620	aparc-a2009s_rh_area_S-suborbital	cortical area	Area of S-suborbital in the right hemisphere generated by parcellation of the white surface using Destrieux (a2009s) parcellation
1016	27621	aparc-a2009s_rh_area_S-subparietal	cortical area	Area of S-subparietal in the right hemisphere generated by parcellation of the white surface using Destrieux (a2009s) parcellation
1017	27622	aparc-a2009s_rh_area_S-temporal-inf	cortical area	Area of S-temporal-inf in the right hemisphere generated by parcellation of the white surface using Destrieux (a2009s) parcellation
1018	27623	aparc-a2009s_rh_area_S-temporal-sup	cortical area	Area of S-temporal-sup in the right hemisphere generated by parcellation of the white surface using Destrieux (a2009s) parcellation
1019	27624	aparc-a2009s_rh_area_S-temporal-transverse	cortical area	Area of S-temporal-transverse in the right hemisphere generated by parcellation of the white surface using Destrieux (a2009s) parcellation
1020	26755	aparc-Desikan_lh_thickness_GlobalMeanThickness	cortical thickness	Mean thickness of GlobalMeanMean thickness in the left hemisphere generated by parcellation of the white surface using Desikan-Killiany parcellation
1021	26756	aparc-Desikan_lh_thickness_bankssts	cortical thickness	Mean thickness of bankssts in the left hemisphere generated by parcellation of the white surface using Desikan-Killiany parcellation
1022	26757	aparc-Desikan_lh_thickness_caudalanteriorcingulate	cortical thickness	Mean thickness of caudalanteriorcingulate in the left hemisphere generated by parcellation of the white surface using Desikan-Killiany parcellation
1023	26758	aparc-Desikan_lh_thickness_caudalmiddlefrontal	cortical thickness	Mean thickness of caudalmiddlefrontal in the left hemisphere generated by parcellation of the white surface using Desikan-Killiany parcellation
1024	26759	aparc-Desikan_lh_thickness_cuneus	cortical thickness	Mean thickness of cuneus in the left hemisphere generated by parcellation of the white surface using Desikan-Killiany parcellation
1025	26760	aparc-Desikan_lh_thickness_entorhinal	cortical thickness	Mean thickness of entorhinal in the left hemisphere generated by parcellation of the white surface using Desikan-Killiany parcellation
1026	26761	aparc-Desikan_lh_thickness_fusiform	cortical thickness	Mean thickness of fusiform in the left hemisphere generated by parcellation of the white surface using Desikan-Killiany parcellation
1027	26762	aparc-Desikan_lh_thickness_inferiorparietal	cortical thickness	Mean thickness of inferiorparietal in the left hemisphere generated by parcellation of the white surface using Desikan-Killiany parcellation
1028	26763	aparc-Desikan_lh_thickness_inferiortemporal	cortical thickness	Mean thickness of inferiortemporal in the left hemisphere generated by parcellation of the white surface using Desikan-Killiany parcellation
1029	26764	aparc-Desikan_lh_thickness_isthmuscingulate	cortical thickness	Mean thickness of isthmuscingulate in the left hemisphere generated by parcellation of the white surface using Desikan-Killiany parcellation
1030	26765	aparc-Desikan_lh_thickness_lateraloccipital	cortical thickness	Mean thickness of lateraloccipital in the left hemisphere generated by parcellation of the white surface using Desikan-Killiany parcellation
1031	26766	aparc-Desikan_lh_thickness_lateralorbitofrontal	cortical thickness	Mean thickness of lateralorbitofrontal in the left hemisphere generated by parcellation of the white surface using Desikan-Killiany parcellation
1032	26767	aparc-Desikan_lh_thickness_lingual	cortical thickness	Mean thickness of lingual in the left hemisphere generated by parcellation of the white surface using Desikan-Killiany parcellation
1033	26768	aparc-Desikan_lh_thickness_medialorbitofrontal	cortical thickness	Mean thickness of medialorbitofrontal in the left hemisphere generated by parcellation of the white surface using Desikan-Killiany parcellation
1034	26769	aparc-Desikan_lh_thickness_middletemporal	cortical thickness	Mean thickness of middletemporal in the left hemisphere generated by parcellation of the white surface using Desikan-Killiany parcellation
1035	26770	aparc-Desikan_lh_thickness_parahippocampal	cortical thickness	Mean thickness of parahippocampal in the left hemisphere generated by parcellation of the white surface using Desikan-Killiany parcellation
1036	26771	aparc-Desikan_lh_thickness_paracentral	cortical thickness	Mean thickness of paracentral in the left hemisphere generated by parcellation of the white surface using Desikan-Killiany parcellation
1037	26772	aparc-Desikan_lh_thickness_parsopercularis	cortical thickness	Mean thickness of parsopercularis in the left hemisphere generated by parcellation of the white surface using Desikan-Killiany parcellation
1038	26773	aparc-Desikan_lh_thickness_parsorbitalis	cortical thickness	Mean thickness of parsorbitalis in the left hemisphere generated by parcellation of the white surface using Desikan-Killiany parcellation
1039	26774	aparc-Desikan_lh_thickness_parstriangularis	cortical thickness	Mean thickness of parstriangularis in the left hemisphere generated by parcellation of the white surface using Desikan-Killiany parcellation
1040	26775	aparc-Desikan_lh_thickness_pericalcarine	cortical thickness	Mean thickness of pericalcarine in the left hemisphere generated by parcellation of the white surface using Desikan-Killiany parcellation
1041	26776	aparc-Desikan_lh_thickness_postcentral	cortical thickness	Mean thickness of postcentral in the left hemisphere generated by parcellation of the white surface using Desikan-Killiany parcellation
1042	26777	aparc-Desikan_lh_thickness_posteriorcingulate	cortical thickness	Mean thickness of posteriorcingulate in the left hemisphere generated by parcellation of the white surface using Desikan-Killiany parcellation
1043	26778	aparc-Desikan_lh_thickness_precentral	cortical thickness	Mean thickness of precentral in the left hemisphere generated by parcellation of the white surface using Desikan-Killiany parcellation
1044	26779	aparc-Desikan_lh_thickness_precuneus	cortical thickness	Mean thickness of precuneus in the left hemisphere generated by parcellation of the white surface using Desikan-Killiany parcellation
1045	26780	aparc-Desikan_lh_thickness_rostralanteriorcingulate	cortical thickness	Mean thickness of rostralanteriorcingulate in the left hemisphere generated by parcellation of the white surface using Desikan-Killiany parcellation
1046	26781	aparc-Desikan_lh_thickness_rostralmiddlefrontal	cortical thickness	Mean thickness of rostralmiddlefrontal in the left hemisphere generated by parcellation of the white surface using Desikan-Killiany parcellation
1047	26782	aparc-Desikan_lh_thickness_superiorfrontal	cortical thickness	Mean thickness of superiorfrontal in the left hemisphere generated by parcellation of the white surface using Desikan-Killiany parcellation
1048	26783	aparc-Desikan_lh_thickness_superiorparietal	cortical thickness	Mean thickness of superiorparietal in the left hemisphere generated by parcellation of the white surface using Desikan-Killiany parcellation
1049	26784	aparc-Desikan_lh_thickness_superiortemporal	cortical thickness	Mean thickness of superiortemporal in the left hemisphere generated by parcellation of the white surface using Desikan-Killiany parcellation
1050	26785	aparc-Desikan_lh_thickness_supramarginal	cortical thickness	Mean thickness of supramarginal in the left hemisphere generated by parcellation of the white surface using Desikan-Killiany parcellation
1051	26786	aparc-Desikan_lh_thickness_frontalpole	cortical thickness	Mean thickness of frontalpole in the left hemisphere generated by parcellation of the white surface using Desikan-Killiany parcellation
1052	26787	aparc-Desikan_lh_thickness_transversetemporal	cortical thickness	Mean thickness of transversetemporal in the left hemisphere generated by parcellation of the white surface using Desikan-Killiany parcellation
1053	26788	aparc-Desikan_lh_thickness_insula	cortical thickness	Mean thickness of insula in the left hemisphere generated by parcellation of the white surface using Desikan-Killiany parcellation
1054	26856	aparc-Desikan_rh_thickness_GlobalMeanThickness	cortical thickness	Mean thickness of GlobalMeanMean thickness in the right hemisphere generated by parcellation of the white surface using Desikan-Killiany parcellation
1055	26857	aparc-Desikan_rh_thickness_bankssts	cortical thickness	Mean thickness of bankssts in the right hemisphere generated by parcellation of the white surface using Desikan-Killiany parcellation
1056	26858	aparc-Desikan_rh_thickness_caudalanteriorcingulate	cortical thickness	Mean thickness of caudalanteriorcingulate in the right hemisphere generated by parcellation of the white surface using Desikan-Killiany parcellation
1057	26859	aparc-Desikan_rh_thickness_caudalmiddlefrontal	cortical thickness	Mean thickness of caudalmiddlefrontal in the right hemisphere generated by parcellation of the white surface using Desikan-Killiany parcellation
1058	26860	aparc-Desikan_rh_thickness_cuneus	cortical thickness	Mean thickness of cuneus in the right hemisphere generated by parcellation of the white surface using Desikan-Killiany parcellation
1059	26861	aparc-Desikan_rh_thickness_entorhinal	cortical thickness	Mean thickness of entorhinal in the right hemisphere generated by parcellation of the white surface using Desikan-Killiany parcellation
1060	26862	aparc-Desikan_rh_thickness_fusiform	cortical thickness	Mean thickness of fusiform in the right hemisphere generated by parcellation of the white surface using Desikan-Killiany parcellation
1061	26863	aparc-Desikan_rh_thickness_inferiorparietal	cortical thickness	Mean thickness of inferiorparietal in the right hemisphere generated by parcellation of the white surface using Desikan-Killiany parcellation
1062	26864	aparc-Desikan_rh_thickness_inferiortemporal	cortical thickness	Mean thickness of inferiortemporal in the right hemisphere generated by parcellation of the white surface using Desikan-Killiany parcellation
1063	26865	aparc-Desikan_rh_thickness_isthmuscingulate	cortical thickness	Mean thickness of isthmuscingulate in the right hemisphere generated by parcellation of the white surface using Desikan-Killiany parcellation
1064	26866	aparc-Desikan_rh_thickness_lateraloccipital	cortical thickness	Mean thickness of lateraloccipital in the right hemisphere generated by parcellation of the white surface using Desikan-Killiany parcellation
1065	26867	aparc-Desikan_rh_thickness_lateralorbitofrontal	cortical thickness	Mean thickness of lateralorbitofrontal in the right hemisphere generated by parcellation of the white surface using Desikan-Killiany parcellation
1066	26868	aparc-Desikan_rh_thickness_lingual	cortical thickness	Mean thickness of lingual in the right hemisphere generated by parcellation of the white surface using Desikan-Killiany parcellation
1067	26869	aparc-Desikan_rh_thickness_medialorbitofrontal	cortical thickness	Mean thickness of medialorbitofrontal in the right hemisphere generated by parcellation of the white surface using Desikan-Killiany parcellation
1068	26870	aparc-Desikan_rh_thickness_middletemporal	cortical thickness	Mean thickness of middletemporal in the right hemisphere generated by parcellation of the white surface using Desikan-Killiany parcellation
1069	26871	aparc-Desikan_rh_thickness_parahippocampal	cortical thickness	Mean thickness of parahippocampal in the right hemisphere generated by parcellation of the white surface using Desikan-Killiany parcellation
1070	26872	aparc-Desikan_rh_thickness_paracentral	cortical thickness	Mean thickness of paracentral in the right hemisphere generated by parcellation of the white surface using Desikan-Killiany parcellation
1071	26873	aparc-Desikan_rh_thickness_parsopercularis	cortical thickness	Mean thickness of parsopercularis in the right hemisphere generated by parcellation of the white surface using Desikan-Killiany parcellation
1072	26874	aparc-Desikan_rh_thickness_parsorbitalis	cortical thickness	Mean thickness of parsorbitalis in the right hemisphere generated by parcellation of the white surface using Desikan-Killiany parcellation
1073	26875	aparc-Desikan_rh_thickness_parstriangularis	cortical thickness	Mean thickness of parstriangularis in the right hemisphere generated by parcellation of the white surface using Desikan-Killiany parcellation
1074	26876	aparc-Desikan_rh_thickness_pericalcarine	cortical thickness	Mean thickness of pericalcarine in the right hemisphere generated by parcellation of the white surface using Desikan-Killiany parcellation
1075	26877	aparc-Desikan_rh_thickness_postcentral	cortical thickness	Mean thickness of postcentral in the right hemisphere generated by parcellation of the white surface using Desikan-Killiany parcellation
1076	26878	aparc-Desikan_rh_thickness_posteriorcingulate	cortical thickness	Mean thickness of posteriorcingulate in the right hemisphere generated by parcellation of the white surface using Desikan-Killiany parcellation
1077	26879	aparc-Desikan_rh_thickness_precentral	cortical thickness	Mean thickness of precentral in the right hemisphere generated by parcellation of the white surface using Desikan-Killiany parcellation
1078	26880	aparc-Desikan_rh_thickness_precuneus	cortical thickness	Mean thickness of precuneus in the right hemisphere generated by parcellation of the white surface using Desikan-Killiany parcellation
1079	26881	aparc-Desikan_rh_thickness_rostralanteriorcingulate	cortical thickness	Mean thickness of rostralanteriorcingulate in the right hemisphere generated by parcellation of the white surface using Desikan-Killiany parcellation
1080	26882	aparc-Desikan_rh_thickness_rostralmiddlefrontal	cortical thickness	Mean thickness of rostralmiddlefrontal in the right hemisphere generated by parcellation of the white surface using Desikan-Killiany parcellation
1081	26883	aparc-Desikan_rh_thickness_superiorfrontal	cortical thickness	Mean thickness of superiorfrontal in the right hemisphere generated by parcellation of the white surface using Desikan-Killiany parcellation
1082	26884	aparc-Desikan_rh_thickness_superiorparietal	cortical thickness	Mean thickness of superiorparietal in the right hemisphere generated by parcellation of the white surface using Desikan-Killiany parcellation
1083	26885	aparc-Desikan_rh_thickness_superiortemporal	cortical thickness	Mean thickness of superiortemporal in the right hemisphere generated by parcellation of the white surface using Desikan-Killiany parcellation
1084	26886	aparc-Desikan_rh_thickness_supramarginal	cortical thickness	Mean thickness of supramarginal in the right hemisphere generated by parcellation of the white surface using Desikan-Killiany parcellation
1085	26887	aparc-Desikan_rh_thickness_frontalpole	cortical thickness	Mean thickness of frontalpole in the right hemisphere generated by parcellation of the white surface using Desikan-Killiany parcellation
1086	26888	aparc-Desikan_rh_thickness_transversetemporal	cortical thickness	Mean thickness of transversetemporal in the right hemisphere generated by parcellation of the white surface using Desikan-Killiany parcellation
1087	26889	aparc-Desikan_rh_thickness_insula	cortical thickness	Mean thickness of insula in the right hemisphere generated by parcellation of the white surface using Desikan-Killiany parcellation
1088	27073	BA-exvivo_lh_thickness_BA1	cortical thickness	Mean thickness of BA1 in the left hemisphere generated by parcellation of the white surface using BA_exvivo parcellation
1089	27074	BA-exvivo_lh_thickness_BA2	cortical thickness	Mean thickness of BA2 in the left hemisphere generated by parcellation of the white surface using BA_exvivo parcellation
1090	27075	BA-exvivo_lh_thickness_BA3a	cortical thickness	Mean thickness of BA3a in the left hemisphere generated by parcellation of the white surface using BA_exvivo parcellation
1091	27076	BA-exvivo_lh_thickness_BA3b	cortical thickness	Mean thickness of BA3b in the left hemisphere generated by parcellation of the white surface using BA_exvivo parcellation
1092	27077	BA-exvivo_lh_thickness_BA4a	cortical thickness	Mean thickness of BA4a in the left hemisphere generated by parcellation of the white surface using BA_exvivo parcellation
1093	27078	BA-exvivo_lh_thickness_BA4p	cortical thickness	Mean thickness of BA4p in the left hemisphere generated by parcellation of the white surface using BA_exvivo parcellation
1094	27079	BA-exvivo_lh_thickness_BA6	cortical thickness	Mean thickness of BA6 in the left hemisphere generated by parcellation of the white surface using BA_exvivo parcellation
1095	27080	BA-exvivo_lh_thickness_BA44	cortical thickness	Mean thickness of BA44 in the left hemisphere generated by parcellation of the white surface using BA_exvivo parcellation
1096	27081	BA-exvivo_lh_thickness_BA45	cortical thickness	Mean thickness of BA45 in the left hemisphere generated by parcellation of the white surface using BA_exvivo parcellation
1097	27082	BA-exvivo_lh_thickness_V1	cortical thickness	Mean thickness of V1 in the left hemisphere generated by parcellation of the white surface using BA_exvivo parcellation
1098	27083	BA-exvivo_lh_thickness_V2	cortical thickness	Mean thickness of V2 in the left hemisphere generated by parcellation of the white surface using BA_exvivo parcellation
1099	27084	BA-exvivo_lh_thickness_MT	cortical thickness	Mean thickness of MT in the left hemisphere generated by parcellation of the white surface using BA_exvivo parcellation
1100	27085	BA-exvivo_lh_thickness_perirhinal	cortical thickness	Mean thickness of perirhinal in the left hemisphere generated by parcellation of the white surface using BA_exvivo parcellation
1101	27086	BA-exvivo_lh_thickness_entorhinal	cortical thickness	Mean thickness of entorhinal in the left hemisphere generated by parcellation of the white surface using BA_exvivo parcellation
1102	27115	BA-exvivo_rh_thickness_BA1	cortical thickness	Mean thickness of BA1 in the right hemisphere generated by parcellation of the white surface using BA_exvivo parcellation
1103	27116	BA-exvivo_rh_thickness_BA2	cortical thickness	Mean thickness of BA2 in the right hemisphere generated by parcellation of the white surface using BA_exvivo parcellation
1104	27117	BA-exvivo_rh_thickness_BA3a	cortical thickness	Mean thickness of BA3a in the right hemisphere generated by parcellation of the white surface using BA_exvivo parcellation
1105	27118	BA-exvivo_rh_thickness_BA3b	cortical thickness	Mean thickness of BA3b in the right hemisphere generated by parcellation of the white surface using BA_exvivo parcellation
1106	27119	BA-exvivo_rh_thickness_BA4a	cortical thickness	Mean thickness of BA4a in the right hemisphere generated by parcellation of the white surface using BA_exvivo parcellation
1107	27120	BA-exvivo_rh_thickness_BA4p	cortical thickness	Mean thickness of BA4p in the right hemisphere generated by parcellation of the white surface using BA_exvivo parcellation
1108	27121	BA-exvivo_rh_thickness_BA6	cortical thickness	Mean thickness of BA6 in the right hemisphere generated by parcellation of the white surface using BA_exvivo parcellation
1109	27122	BA-exvivo_rh_thickness_BA44	cortical thickness	Mean thickness of BA44 in the right hemisphere generated by parcellation of the white surface using BA_exvivo parcellation
1110	27123	BA-exvivo_rh_thickness_BA45	cortical thickness	Mean thickness of BA45 in the right hemisphere generated by parcellation of the white surface using BA_exvivo parcellation
1111	27124	BA-exvivo_rh_thickness_V1	cortical thickness	Mean thickness of V1 in the right hemisphere generated by parcellation of the white surface using BA_exvivo parcellation
1112	27125	BA-exvivo_rh_thickness_V2	cortical thickness	Mean thickness of V2 in the right hemisphere generated by parcellation of the white surface using BA_exvivo parcellation
1113	27126	BA-exvivo_rh_thickness_MT	cortical thickness	Mean thickness of MT in the right hemisphere generated by parcellation of the white surface using BA_exvivo parcellation
1114	27127	BA-exvivo_rh_thickness_perirhinal	cortical thickness	Mean thickness of perirhinal in the right hemisphere generated by parcellation of the white surface using BA_exvivo parcellation
1115	27128	BA-exvivo_rh_thickness_entorhinal	cortical thickness	Mean thickness of entorhinal in the right hemisphere generated by parcellation of the white surface using BA_exvivo parcellation
1116	27174	aparc-DKTatlas_lh_thickness_caudalanteriorcingulate	cortical thickness	Mean thickness of caudalanteriorcingulate in the left hemisphere generated by parcellation of the white surface using DKT parcellation
1117	27175	aparc-DKTatlas_lh_thickness_caudalmiddlefrontal	cortical thickness	Mean thickness of caudalmiddlefrontal in the left hemisphere generated by parcellation of the white surface using DKT parcellation
1118	27176	aparc-DKTatlas_lh_thickness_cuneus	cortical thickness	Mean thickness of cuneus in the left hemisphere generated by parcellation of the white surface using DKT parcellation
1119	27177	aparc-DKTatlas_lh_thickness_entorhinal	cortical thickness	Mean thickness of entorhinal in the left hemisphere generated by parcellation of the white surface using DKT parcellation
1120	27178	aparc-DKTatlas_lh_thickness_fusiform	cortical thickness	Mean thickness of fusiform in the left hemisphere generated by parcellation of the white surface using DKT parcellation
1121	27179	aparc-DKTatlas_lh_thickness_inferiorparietal	cortical thickness	Mean thickness of inferiorparietal in the left hemisphere generated by parcellation of the white surface using DKT parcellation
1122	27180	aparc-DKTatlas_lh_thickness_inferiortemporal	cortical thickness	Mean thickness of inferiortemporal in the left hemisphere generated by parcellation of the white surface using DKT parcellation
1123	27181	aparc-DKTatlas_lh_thickness_isthmuscingulate	cortical thickness	Mean thickness of isthmuscingulate in the left hemisphere generated by parcellation of the white surface using DKT parcellation
1124	27182	aparc-DKTatlas_lh_thickness_lateraloccipital	cortical thickness	Mean thickness of lateraloccipital in the left hemisphere generated by parcellation of the white surface using DKT parcellation
1125	27183	aparc-DKTatlas_lh_thickness_lateralorbitofrontal	cortical thickness	Mean thickness of lateralorbitofrontal in the left hemisphere generated by parcellation of the white surface using DKT parcellation
1126	27184	aparc-DKTatlas_lh_thickness_lingual	cortical thickness	Mean thickness of lingual in the left hemisphere generated by parcellation of the white surface using DKT parcellation
1127	27185	aparc-DKTatlas_lh_thickness_medialorbitofrontal	cortical thickness	Mean thickness of medialorbitofrontal in the left hemisphere generated by parcellation of the white surface using DKT parcellation
1128	27186	aparc-DKTatlas_lh_thickness_middletemporal	cortical thickness	Mean thickness of middletemporal in the left hemisphere generated by parcellation of the white surface using DKT parcellation
1129	27187	aparc-DKTatlas_lh_thickness_parahippocampal	cortical thickness	Mean thickness of parahippocampal in the left hemisphere generated by parcellation of the white surface using DKT parcellation
1130	27188	aparc-DKTatlas_lh_thickness_paracentral	cortical thickness	Mean thickness of paracentral in the left hemisphere generated by parcellation of the white surface using DKT parcellation
1131	27189	aparc-DKTatlas_lh_thickness_parsopercularis	cortical thickness	Mean thickness of parsopercularis in the left hemisphere generated by parcellation of the white surface using DKT parcellation
1132	27190	aparc-DKTatlas_lh_thickness_parsorbitalis	cortical thickness	Mean thickness of parsorbitalis in the left hemisphere generated by parcellation of the white surface using DKT parcellation
1133	27191	aparc-DKTatlas_lh_thickness_parstriangularis	cortical thickness	Mean thickness of parstriangularis in the left hemisphere generated by parcellation of the white surface using DKT parcellation
1134	27192	aparc-DKTatlas_lh_thickness_pericalcarine	cortical thickness	Mean thickness of pericalcarine in the left hemisphere generated by parcellation of the white surface using DKT parcellation
1135	27193	aparc-DKTatlas_lh_thickness_postcentral	cortical thickness	Mean thickness of postcentral in the left hemisphere generated by parcellation of the white surface using DKT parcellation
1136	27194	aparc-DKTatlas_lh_thickness_posteriorcingulate	cortical thickness	Mean thickness of posteriorcingulate in the left hemisphere generated by parcellation of the white surface using DKT parcellation
1137	27195	aparc-DKTatlas_lh_thickness_precentral	cortical thickness	Mean thickness of precentral in the left hemisphere generated by parcellation of the white surface using DKT parcellation
1138	27196	aparc-DKTatlas_lh_thickness_precuneus	cortical thickness	Mean thickness of precuneus in the left hemisphere generated by parcellation of the white surface using DKT parcellation
1139	27197	aparc-DKTatlas_lh_thickness_rostralanteriorcingulate	cortical thickness	Mean thickness of rostralanteriorcingulate in the left hemisphere generated by parcellation of the white surface using DKT parcellation
1140	27198	aparc-DKTatlas_lh_thickness_rostralmiddlefrontal	cortical thickness	Mean thickness of rostralmiddlefrontal in the left hemisphere generated by parcellation of the white surface using DKT parcellation
1141	27199	aparc-DKTatlas_lh_thickness_superiorfrontal	cortical thickness	Mean thickness of superiorfrontal in the left hemisphere generated by parcellation of the white surface using DKT parcellation
1142	27200	aparc-DKTatlas_lh_thickness_superiorparietal	cortical thickness	Mean thickness of superiorparietal in the left hemisphere generated by parcellation of the white surface using DKT parcellation
1143	27201	aparc-DKTatlas_lh_thickness_superiortemporal	cortical thickness	Mean thickness of superiortemporal in the left hemisphere generated by parcellation of the white surface using DKT parcellation
1144	27202	aparc-DKTatlas_lh_thickness_supramarginal	cortical thickness	Mean thickness of supramarginal in the left hemisphere generated by parcellation of the white surface using DKT parcellation
1145	27203	aparc-DKTatlas_lh_thickness_transversetemporal	cortical thickness	Mean thickness of transversetemporal in the left hemisphere generated by parcellation of the white surface using DKT parcellation
1146	27204	aparc-DKTatlas_lh_thickness_insula	cortical thickness	Mean thickness of insula in the left hemisphere generated by parcellation of the white surface using DKT parcellation
1147	27267	aparc-DKTatlas_rh_thickness_caudalanteriorcingulate	cortical thickness	Mean thickness of caudalanteriorcingulate in the right hemisphere generated by parcellation of the white surface using DKT parcellation
1148	27268	aparc-DKTatlas_rh_thickness_caudalmiddlefrontal	cortical thickness	Mean thickness of caudalmiddlefrontal in the right hemisphere generated by parcellation of the white surface using DKT parcellation
1149	27269	aparc-DKTatlas_rh_thickness_cuneus	cortical thickness	Mean thickness of cuneus in the right hemisphere generated by parcellation of the white surface using DKT parcellation
1150	27270	aparc-DKTatlas_rh_thickness_entorhinal	cortical thickness	Mean thickness of entorhinal in the right hemisphere generated by parcellation of the white surface using DKT parcellation
1151	27271	aparc-DKTatlas_rh_thickness_fusiform	cortical thickness	Mean thickness of fusiform in the right hemisphere generated by parcellation of the white surface using DKT parcellation
1152	27272	aparc-DKTatlas_rh_thickness_inferiorparietal	cortical thickness	Mean thickness of inferiorparietal in the right hemisphere generated by parcellation of the white surface using DKT parcellation
1153	27273	aparc-DKTatlas_rh_thickness_inferiortemporal	cortical thickness	Mean thickness of inferiortemporal in the right hemisphere generated by parcellation of the white surface using DKT parcellation
1154	27274	aparc-DKTatlas_rh_thickness_isthmuscingulate	cortical thickness	Mean thickness of isthmuscingulate in the right hemisphere generated by parcellation of the white surface using DKT parcellation
1155	27275	aparc-DKTatlas_rh_thickness_lateraloccipital	cortical thickness	Mean thickness of lateraloccipital in the right hemisphere generated by parcellation of the white surface using DKT parcellation
1156	27276	aparc-DKTatlas_rh_thickness_lateralorbitofrontal	cortical thickness	Mean thickness of lateralorbitofrontal in the right hemisphere generated by parcellation of the white surface using DKT parcellation
1157	27277	aparc-DKTatlas_rh_thickness_lingual	cortical thickness	Mean thickness of lingual in the right hemisphere generated by parcellation of the white surface using DKT parcellation
1158	27278	aparc-DKTatlas_rh_thickness_medialorbitofrontal	cortical thickness	Mean thickness of medialorbitofrontal in the right hemisphere generated by parcellation of the white surface using DKT parcellation
1159	27279	aparc-DKTatlas_rh_thickness_middletemporal	cortical thickness	Mean thickness of middletemporal in the right hemisphere generated by parcellation of the white surface using DKT parcellation
1160	27280	aparc-DKTatlas_rh_thickness_parahippocampal	cortical thickness	Mean thickness of parahippocampal in the right hemisphere generated by parcellation of the white surface using DKT parcellation
1161	27281	aparc-DKTatlas_rh_thickness_paracentral	cortical thickness	Mean thickness of paracentral in the right hemisphere generated by parcellation of the white surface using DKT parcellation
1162	27282	aparc-DKTatlas_rh_thickness_parsopercularis	cortical thickness	Mean thickness of parsopercularis in the right hemisphere generated by parcellation of the white surface using DKT parcellation
1163	27283	aparc-DKTatlas_rh_thickness_parsorbitalis	cortical thickness	Mean thickness of parsorbitalis in the right hemisphere generated by parcellation of the white surface using DKT parcellation
1164	27284	aparc-DKTatlas_rh_thickness_parstriangularis	cortical thickness	Mean thickness of parstriangularis in the right hemisphere generated by parcellation of the white surface using DKT parcellation
1165	27285	aparc-DKTatlas_rh_thickness_pericalcarine	cortical thickness	Mean thickness of pericalcarine in the right hemisphere generated by parcellation of the white surface using DKT parcellation
1166	27286	aparc-DKTatlas_rh_thickness_postcentral	cortical thickness	Mean thickness of postcentral in the right hemisphere generated by parcellation of the white surface using DKT parcellation
1167	27287	aparc-DKTatlas_rh_thickness_posteriorcingulate	cortical thickness	Mean thickness of posteriorcingulate in the right hemisphere generated by parcellation of the white surface using DKT parcellation
1168	27288	aparc-DKTatlas_rh_thickness_precentral	cortical thickness	Mean thickness of precentral in the right hemisphere generated by parcellation of the white surface using DKT parcellation
1169	27289	aparc-DKTatlas_rh_thickness_precuneus	cortical thickness	Mean thickness of precuneus in the right hemisphere generated by parcellation of the white surface using DKT parcellation
1170	27290	aparc-DKTatlas_rh_thickness_rostralanteriorcingulate	cortical thickness	Mean thickness of rostralanteriorcingulate in the right hemisphere generated by parcellation of the white surface using DKT parcellation
1171	27291	aparc-DKTatlas_rh_thickness_rostralmiddlefrontal	cortical thickness	Mean thickness of rostralmiddlefrontal in the right hemisphere generated by parcellation of the white surface using DKT parcellation
1172	27292	aparc-DKTatlas_rh_thickness_superiorfrontal	cortical thickness	Mean thickness of superiorfrontal in the right hemisphere generated by parcellation of the white surface using DKT parcellation
1173	27293	aparc-DKTatlas_rh_thickness_superiorparietal	cortical thickness	Mean thickness of superiorparietal in the right hemisphere generated by parcellation of the white surface using DKT parcellation
1174	27294	aparc-DKTatlas_rh_thickness_superiortemporal	cortical thickness	Mean thickness of superiortemporal in the right hemisphere generated by parcellation of the white surface using DKT parcellation
1175	27295	aparc-DKTatlas_rh_thickness_supramarginal	cortical thickness	Mean thickness of supramarginal in the right hemisphere generated by parcellation of the white surface using DKT parcellation
1176	27296	aparc-DKTatlas_rh_thickness_transversetemporal	cortical thickness	Mean thickness of transversetemporal in the right hemisphere generated by parcellation of the white surface using DKT parcellation
1177	27297	aparc-DKTatlas_rh_thickness_insula	cortical thickness	Mean thickness of insula in the right hemisphere generated by parcellation of the white surface using DKT parcellation
1178	27403	aparc-a2009s_lh_thickness_G+S-frontomargin	cortical thickness	Mean thickness of G+S-frontomargin in the left hemisphere generated by parcellation of the white surface using Destrieux (a2009s) parcellation
1179	27404	aparc-a2009s_lh_thickness_G+S-occipital-inf	cortical thickness	Mean thickness of G+S-occipital-inf in the left hemisphere generated by parcellation of the white surface using Destrieux (a2009s) parcellation
1180	27405	aparc-a2009s_lh_thickness_G+S-paracentral	cortical thickness	Mean thickness of G+S-paracentral in the left hemisphere generated by parcellation of the white surface using Destrieux (a2009s) parcellation
1181	27406	aparc-a2009s_lh_thickness_G+S-subcentral	cortical thickness	Mean thickness of G+S-subcentral in the left hemisphere generated by parcellation of the white surface using Destrieux (a2009s) parcellation
1182	27407	aparc-a2009s_lh_thickness_G+S-transv-frontopol	cortical thickness	Mean thickness of G+S-transv-frontopol in the left hemisphere generated by parcellation of the white surface using Destrieux (a2009s) parcellation
1183	27408	aparc-a2009s_lh_thickness_G+S-cingul-Ant	cortical thickness	Mean thickness of G+S-cingul-Ant in the left hemisphere generated by parcellation of the white surface using Destrieux (a2009s) parcellation
1184	27409	aparc-a2009s_lh_thickness_G+S-cingul-Mid-Ant	cortical thickness	Mean thickness of G+S-cingul-Mid-Ant in the left hemisphere generated by parcellation of the white surface using Destrieux (a2009s) parcellation
1185	27410	aparc-a2009s_lh_thickness_G+S-cingul-Mid-Post	cortical thickness	Mean thickness of G+S-cingul-Mid-Post in the left hemisphere generated by parcellation of the white surface using Destrieux (a2009s) parcellation
1186	27411	aparc-a2009s_lh_thickness_G-cingul-Post-dorsal	cortical thickness	Mean thickness of G-cingul-Post-dorsal in the left hemisphere generated by parcellation of the white surface using Destrieux (a2009s) parcellation
1187	27412	aparc-a2009s_lh_thickness_G-cingul-Post-ventral	cortical thickness	Mean thickness of G-cingul-Post-ventral in the left hemisphere generated by parcellation of the white surface using Destrieux (a2009s) parcellation
1188	27413	aparc-a2009s_lh_thickness_G-cuneus	cortical thickness	Mean thickness of G-cuneus in the left hemisphere generated by parcellation of the white surface using Destrieux (a2009s) parcellation
1189	27414	aparc-a2009s_lh_thickness_G-front-inf-Opercular	cortical thickness	Mean thickness of G-front-inf-Opercular in the left hemisphere generated by parcellation of the white surface using Destrieux (a2009s) parcellation
1190	27415	aparc-a2009s_lh_thickness_G-front-inf-Orbital	cortical thickness	Mean thickness of G-front-inf-Orbital in the left hemisphere generated by parcellation of the white surface using Destrieux (a2009s) parcellation
1191	27416	aparc-a2009s_lh_thickness_G-front-inf-Triangul	cortical thickness	Mean thickness of G-front-inf-Triangul in the left hemisphere generated by parcellation of the white surface using Destrieux (a2009s) parcellation
1192	27417	aparc-a2009s_lh_thickness_G-front-middle	cortical thickness	Mean thickness of G-front-middle in the left hemisphere generated by parcellation of the white surface using Destrieux (a2009s) parcellation
1193	27418	aparc-a2009s_lh_thickness_G-front-sup	cortical thickness	Mean thickness of G-front-sup in the left hemisphere generated by parcellation of the white surface using Destrieux (a2009s) parcellation
1194	27419	aparc-a2009s_lh_thickness_G-Ins-lg+S-cent-ins	cortical thickness	Mean thickness of G-Ins-lg+S-cent-ins in the left hemisphere generated by parcellation of the white surface using Destrieux (a2009s) parcellation
1195	27420	aparc-a2009s_lh_thickness_G-insular-short	cortical thickness	Mean thickness of G-insular-short in the left hemisphere generated by parcellation of the white surface using Destrieux (a2009s) parcellation
1196	27421	aparc-a2009s_lh_thickness_G-occipital-middle	cortical thickness	Mean thickness of G-occipital-middle in the left hemisphere generated by parcellation of the white surface using Destrieux (a2009s) parcellation
1197	27422	aparc-a2009s_lh_thickness_G-occipital-sup	cortical thickness	Mean thickness of G-occipital-sup in the left hemisphere generated by parcellation of the white surface using Destrieux (a2009s) parcellation
1198	27423	aparc-a2009s_lh_thickness_G-oc-temp-lat-fusifor	cortical thickness	Mean thickness of G-oc-temp-lat-fusifor in the left hemisphere generated by parcellation of the white surface using Destrieux (a2009s) parcellation
1199	27424	aparc-a2009s_lh_thickness_G-oc-temp-med-Lingual	cortical thickness	Mean thickness of G-oc-temp-med-Lingual in the left hemisphere generated by parcellation of the white surface using Destrieux (a2009s) parcellation
1200	27425	aparc-a2009s_lh_thickness_G-oc-temp-med-Parahip	cortical thickness	Mean thickness of G-oc-temp-med-Parahip in the left hemisphere generated by parcellation of the white surface using Destrieux (a2009s) parcellation
1201	27426	aparc-a2009s_lh_thickness_G-orbital	cortical thickness	Mean thickness of G-orbital in the left hemisphere generated by parcellation of the white surface using Destrieux (a2009s) parcellation
1202	27427	aparc-a2009s_lh_thickness_G-pariet-inf-Angular	cortical thickness	Mean thickness of G-pariet-inf-Angular in the left hemisphere generated by parcellation of the white surface using Destrieux (a2009s) parcellation
1203	27428	aparc-a2009s_lh_thickness_G-pariet-inf-Supramar	cortical thickness	Mean thickness of G-pariet-inf-Supramar in the left hemisphere generated by parcellation of the white surface using Destrieux (a2009s) parcellation
1204	27429	aparc-a2009s_lh_thickness_G-parietal-sup	cortical thickness	Mean thickness of G-parietal-sup in the left hemisphere generated by parcellation of the white surface using Destrieux (a2009s) parcellation
1205	27430	aparc-a2009s_lh_thickness_G-postcentral	cortical thickness	Mean thickness of G-postcentral in the left hemisphere generated by parcellation of the white surface using Destrieux (a2009s) parcellation
1206	27431	aparc-a2009s_lh_thickness_G-precentral	cortical thickness	Mean thickness of G-precentral in the left hemisphere generated by parcellation of the white surface using Destrieux (a2009s) parcellation
1207	27432	aparc-a2009s_lh_thickness_G-precuneus	cortical thickness	Mean thickness of G-precuneus in the left hemisphere generated by parcellation of the white surface using Destrieux (a2009s) parcellation
1208	27433	aparc-a2009s_lh_thickness_G-rectus	cortical thickness	Mean thickness of G-rectus in the left hemisphere generated by parcellation of the white surface using Destrieux (a2009s) parcellation
1209	27434	aparc-a2009s_lh_thickness_G-subcallosal	cortical thickness	Mean thickness of G-subcallosal in the left hemisphere generated by parcellation of the white surface using Destrieux (a2009s) parcellation
1210	27435	aparc-a2009s_lh_thickness_G-temp-sup-G-T-transv	cortical thickness	Mean thickness of G-temp-sup-G-T-transv in the left hemisphere generated by parcellation of the white surface using Destrieux (a2009s) parcellation
1211	27436	aparc-a2009s_lh_thickness_G-temp-sup-Lateral	cortical thickness	Mean thickness of G-temp-sup-Lateral in the left hemisphere generated by parcellation of the white surface using Destrieux (a2009s) parcellation
1212	27437	aparc-a2009s_lh_thickness_G-temp-sup-Plan-polar	cortical thickness	Mean thickness of G-temp-sup-Plan-polar in the left hemisphere generated by parcellation of the white surface using Destrieux (a2009s) parcellation
1213	27438	aparc-a2009s_lh_thickness_G-temp-sup-Plan-tempo	cortical thickness	Mean thickness of G-temp-sup-Plan-tempo in the left hemisphere generated by parcellation of the white surface using Destrieux (a2009s) parcellation
1214	27439	aparc-a2009s_lh_thickness_G-temporal-inf	cortical thickness	Mean thickness of G-temporal-inf in the left hemisphere generated by parcellation of the white surface using Destrieux (a2009s) parcellation
1215	27440	aparc-a2009s_lh_thickness_G-temporal-middle	cortical thickness	Mean thickness of G-temporal-middle in the left hemisphere generated by parcellation of the white surface using Destrieux (a2009s) parcellation
1216	27441	aparc-a2009s_lh_thickness_Lat-Fis-ant-Horizont	cortical thickness	Mean thickness of Lat-Fis-ant-Horizont in the left hemisphere generated by parcellation of the white surface using Destrieux (a2009s) parcellation
1217	27442	aparc-a2009s_lh_thickness_Lat-Fis-ant-Vertical	cortical thickness	Mean thickness of Lat-Fis-ant-Vertical in the left hemisphere generated by parcellation of the white surface using Destrieux (a2009s) parcellation
1218	27443	aparc-a2009s_lh_thickness_Lat-Fis-post	cortical thickness	Mean thickness of Lat-Fis-post in the left hemisphere generated by parcellation of the white surface using Destrieux (a2009s) parcellation
1219	27444	aparc-a2009s_lh_thickness_Pole-occipital	cortical thickness	Mean thickness of Pole-occipital in the left hemisphere generated by parcellation of the white surface using Destrieux (a2009s) parcellation
1220	27445	aparc-a2009s_lh_thickness_Pole-temporal	cortical thickness	Mean thickness of Pole-temporal in the left hemisphere generated by parcellation of the white surface using Destrieux (a2009s) parcellation
1221	27446	aparc-a2009s_lh_thickness_S-calcarine	cortical thickness	Mean thickness of S-calcarine in the left hemisphere generated by parcellation of the white surface using Destrieux (a2009s) parcellation
1222	27447	aparc-a2009s_lh_thickness_S-central	cortical thickness	Mean thickness of S-central in the left hemisphere generated by parcellation of the white surface using Destrieux (a2009s) parcellation
1223	27448	aparc-a2009s_lh_thickness_S-cingul-Marginalis	cortical thickness	Mean thickness of S-cingul-Marginalis in the left hemisphere generated by parcellation of the white surface using Destrieux (a2009s) parcellation
1224	27449	aparc-a2009s_lh_thickness_S-circular-insula-ant	cortical thickness	Mean thickness of S-circular-insula-ant in the left hemisphere generated by parcellation of the white surface using Destrieux (a2009s) parcellation
1225	27450	aparc-a2009s_lh_thickness_S-circular-insula-inf	cortical thickness	Mean thickness of S-circular-insula-inf in the left hemisphere generated by parcellation of the white surface using Destrieux (a2009s) parcellation
1226	27451	aparc-a2009s_lh_thickness_S-circular-insula-sup	cortical thickness	Mean thickness of S-circular-insula-sup in the left hemisphere generated by parcellation of the white surface using Destrieux (a2009s) parcellation
1227	27452	aparc-a2009s_lh_thickness_S-collat-transv-ant	cortical thickness	Mean thickness of S-collat-transv-ant in the left hemisphere generated by parcellation of the white surface using Destrieux (a2009s) parcellation
1228	27453	aparc-a2009s_lh_thickness_S-collat-transv-post	cortical thickness	Mean thickness of S-collat-transv-post in the left hemisphere generated by parcellation of the white surface using Destrieux (a2009s) parcellation
1229	27454	aparc-a2009s_lh_thickness_S-front-inf	cortical thickness	Mean thickness of S-front-inf in the left hemisphere generated by parcellation of the white surface using Destrieux (a2009s) parcellation
1230	27455	aparc-a2009s_lh_thickness_S-front-middle	cortical thickness	Mean thickness of S-front-middle in the left hemisphere generated by parcellation of the white surface using Destrieux (a2009s) parcellation
1231	27456	aparc-a2009s_lh_thickness_S-front-sup	cortical thickness	Mean thickness of S-front-sup in the left hemisphere generated by parcellation of the white surface using Destrieux (a2009s) parcellation
1232	27457	aparc-a2009s_lh_thickness_S-interm-prim-Jensen	cortical thickness	Mean thickness of S-interm-prim-Jensen in the left hemisphere generated by parcellation of the white surface using Destrieux (a2009s) parcellation
1233	27458	aparc-a2009s_lh_thickness_S-intrapariet+P-trans	cortical thickness	Mean thickness of S-intrapariet+P-trans in the left hemisphere generated by parcellation of the white surface using Destrieux (a2009s) parcellation
1234	27459	aparc-a2009s_lh_thickness_S-oc-middle+Lunatus	cortical thickness	Mean thickness of S-oc-middle+Lunatus in the left hemisphere generated by parcellation of the white surface using Destrieux (a2009s) parcellation
1235	27460	aparc-a2009s_lh_thickness_S-oc-sup+transversal	cortical thickness	Mean thickness of S-oc-sup+transversal in the left hemisphere generated by parcellation of the white surface using Destrieux (a2009s) parcellation
1236	27461	aparc-a2009s_lh_thickness_S-occipital-ant	cortical thickness	Mean thickness of S-occipital-ant in the left hemisphere generated by parcellation of the white surface using Destrieux (a2009s) parcellation
1237	27462	aparc-a2009s_lh_thickness_S-oc-temp-lat	cortical thickness	Mean thickness of S-oc-temp-lat in the left hemisphere generated by parcellation of the white surface using Destrieux (a2009s) parcellation
1238	27463	aparc-a2009s_lh_thickness_S-oc-temp-med+Lingual	cortical thickness	Mean thickness of S-oc-temp-med+Lingual in the left hemisphere generated by parcellation of the white surface using Destrieux (a2009s) parcellation
1239	27464	aparc-a2009s_lh_thickness_S-orbital-lateral	cortical thickness	Mean thickness of S-orbital-lateral in the left hemisphere generated by parcellation of the white surface using Destrieux (a2009s) parcellation
1240	27465	aparc-a2009s_lh_thickness_S-orbital-med-olfact	cortical thickness	Mean thickness of S-orbital-med-olfact in the left hemisphere generated by parcellation of the white surface using Destrieux (a2009s) parcellation
1241	27466	aparc-a2009s_lh_thickness_S-orbital-H-Shaped	cortical thickness	Mean thickness of S-orbital-H-Shaped in the left hemisphere generated by parcellation of the white surface using Destrieux (a2009s) parcellation
1242	27467	aparc-a2009s_lh_thickness_S-parieto-occipital	cortical thickness	Mean thickness of S-parieto-occipital in the left hemisphere generated by parcellation of the white surface using Destrieux (a2009s) parcellation
1243	27468	aparc-a2009s_lh_thickness_S-pericallosal	cortical thickness	Mean thickness of S-pericallosal in the left hemisphere generated by parcellation of the white surface using Destrieux (a2009s) parcellation
1244	27469	aparc-a2009s_lh_thickness_S-postcentral	cortical thickness	Mean thickness of S-postcentral in the left hemisphere generated by parcellation of the white surface using Destrieux (a2009s) parcellation
1245	27470	aparc-a2009s_lh_thickness_S-precentral-inf-part	cortical thickness	Mean thickness of S-precentral-inf-part in the left hemisphere generated by parcellation of the white surface using Destrieux (a2009s) parcellation
1246	27471	aparc-a2009s_lh_thickness_S-precentral-sup-part	cortical thickness	Mean thickness of S-precentral-sup-part in the left hemisphere generated by parcellation of the white surface using Destrieux (a2009s) parcellation
1247	27472	aparc-a2009s_lh_thickness_S-suborbital	cortical thickness	Mean thickness of S-suborbital in the left hemisphere generated by parcellation of the white surface using Destrieux (a2009s) parcellation
1248	27473	aparc-a2009s_lh_thickness_S-subparietal	cortical thickness	Mean thickness of S-subparietal in the left hemisphere generated by parcellation of the white surface using Destrieux (a2009s) parcellation
1249	27474	aparc-a2009s_lh_thickness_S-temporal-inf	cortical thickness	Mean thickness of S-temporal-inf in the left hemisphere generated by parcellation of the white surface using Destrieux (a2009s) parcellation
1250	27475	aparc-a2009s_lh_thickness_S-temporal-sup	cortical thickness	Mean thickness of S-temporal-sup in the left hemisphere generated by parcellation of the white surface using Destrieux (a2009s) parcellation
1251	27476	aparc-a2009s_lh_thickness_S-temporal-transverse	cortical thickness	Mean thickness of S-temporal-transverse in the left hemisphere generated by parcellation of the white surface using Destrieux (a2009s) parcellation
1252	27625	aparc-a2009s_rh_thickness_G+S-frontomargin	cortical thickness	Mean thickness of G+S-frontomargin in the right hemisphere generated by parcellation of the white surface using Destrieux (a2009s) parcellation
1253	27626	aparc-a2009s_rh_thickness_G+S-occipital-inf	cortical thickness	Mean thickness of G+S-occipital-inf in the right hemisphere generated by parcellation of the white surface using Destrieux (a2009s) parcellation
1254	27627	aparc-a2009s_rh_thickness_G+S-paracentral	cortical thickness	Mean thickness of G+S-paracentral in the right hemisphere generated by parcellation of the white surface using Destrieux (a2009s) parcellation
1255	27628	aparc-a2009s_rh_thickness_G+S-subcentral	cortical thickness	Mean thickness of G+S-subcentral in the right hemisphere generated by parcellation of the white surface using Destrieux (a2009s) parcellation
1256	27629	aparc-a2009s_rh_thickness_G+S-transv-frontopol	cortical thickness	Mean thickness of G+S-transv-frontopol in the right hemisphere generated by parcellation of the white surface using Destrieux (a2009s) parcellation
1257	27630	aparc-a2009s_rh_thickness_G+S-cingul-Ant	cortical thickness	Mean thickness of G+S-cingul-Ant in the right hemisphere generated by parcellation of the white surface using Destrieux (a2009s) parcellation
1258	27631	aparc-a2009s_rh_thickness_G+S-cingul-Mid-Ant	cortical thickness	Mean thickness of G+S-cingul-Mid-Ant in the right hemisphere generated by parcellation of the white surface using Destrieux (a2009s) parcellation
1259	27632	aparc-a2009s_rh_thickness_G+S-cingul-Mid-Post	cortical thickness	Mean thickness of G+S-cingul-Mid-Post in the right hemisphere generated by parcellation of the white surface using Destrieux (a2009s) parcellation
1260	27633	aparc-a2009s_rh_thickness_G-cingul-Post-dorsal	cortical thickness	Mean thickness of G-cingul-Post-dorsal in the right hemisphere generated by parcellation of the white surface using Destrieux (a2009s) parcellation
1261	27634	aparc-a2009s_rh_thickness_G-cingul-Post-ventral	cortical thickness	Mean thickness of G-cingul-Post-ventral in the right hemisphere generated by parcellation of the white surface using Destrieux (a2009s) parcellation
1262	27635	aparc-a2009s_rh_thickness_G-cuneus	cortical thickness	Mean thickness of G-cuneus in the right hemisphere generated by parcellation of the white surface using Destrieux (a2009s) parcellation
1263	27636	aparc-a2009s_rh_thickness_G-front-inf-Opercular	cortical thickness	Mean thickness of G-front-inf-Opercular in the right hemisphere generated by parcellation of the white surface using Destrieux (a2009s) parcellation
1264	27637	aparc-a2009s_rh_thickness_G-front-inf-Orbital	cortical thickness	Mean thickness of G-front-inf-Orbital in the right hemisphere generated by parcellation of the white surface using Destrieux (a2009s) parcellation
1265	27638	aparc-a2009s_rh_thickness_G-front-inf-Triangul	cortical thickness	Mean thickness of G-front-inf-Triangul in the right hemisphere generated by parcellation of the white surface using Destrieux (a2009s) parcellation
1266	27639	aparc-a2009s_rh_thickness_G-front-middle	cortical thickness	Mean thickness of G-front-middle in the right hemisphere generated by parcellation of the white surface using Destrieux (a2009s) parcellation
1267	27640	aparc-a2009s_rh_thickness_G-front-sup	cortical thickness	Mean thickness of G-front-sup in the right hemisphere generated by parcellation of the white surface using Destrieux (a2009s) parcellation
1268	27641	aparc-a2009s_rh_thickness_G-Ins-lg+S-cent-ins	cortical thickness	Mean thickness of G-Ins-lg+S-cent-ins in the right hemisphere generated by parcellation of the white surface using Destrieux (a2009s) parcellation
1269	27642	aparc-a2009s_rh_thickness_G-insular-short	cortical thickness	Mean thickness of G-insular-short in the right hemisphere generated by parcellation of the white surface using Destrieux (a2009s) parcellation
1270	27643	aparc-a2009s_rh_thickness_G-occipital-middle	cortical thickness	Mean thickness of G-occipital-middle in the right hemisphere generated by parcellation of the white surface using Destrieux (a2009s) parcellation
1271	27644	aparc-a2009s_rh_thickness_G-occipital-sup	cortical thickness	Mean thickness of G-occipital-sup in the right hemisphere generated by parcellation of the white surface using Destrieux (a2009s) parcellation
1272	27645	aparc-a2009s_rh_thickness_G-oc-temp-lat-fusifor	cortical thickness	Mean thickness of G-oc-temp-lat-fusifor in the right hemisphere generated by parcellation of the white surface using Destrieux (a2009s) parcellation
1273	27646	aparc-a2009s_rh_thickness_G-oc-temp-med-Lingual	cortical thickness	Mean thickness of G-oc-temp-med-Lingual in the right hemisphere generated by parcellation of the white surface using Destrieux (a2009s) parcellation
1274	27647	aparc-a2009s_rh_thickness_G-oc-temp-med-Parahip	cortical thickness	Mean thickness of G-oc-temp-med-Parahip in the right hemisphere generated by parcellation of the white surface using Destrieux (a2009s) parcellation
1275	27648	aparc-a2009s_rh_thickness_G-orbital	cortical thickness	Mean thickness of G-orbital in the right hemisphere generated by parcellation of the white surface using Destrieux (a2009s) parcellation
1276	27649	aparc-a2009s_rh_thickness_G-pariet-inf-Angular	cortical thickness	Mean thickness of G-pariet-inf-Angular in the right hemisphere generated by parcellation of the white surface using Destrieux (a2009s) parcellation
1277	27650	aparc-a2009s_rh_thickness_G-pariet-inf-Supramar	cortical thickness	Mean thickness of G-pariet-inf-Supramar in the right hemisphere generated by parcellation of the white surface using Destrieux (a2009s) parcellation
1278	27651	aparc-a2009s_rh_thickness_G-parietal-sup	cortical thickness	Mean thickness of G-parietal-sup in the right hemisphere generated by parcellation of the white surface using Destrieux (a2009s) parcellation
1279	27652	aparc-a2009s_rh_thickness_G-postcentral	cortical thickness	Mean thickness of G-postcentral in the right hemisphere generated by parcellation of the white surface using Destrieux (a2009s) parcellation
1280	27653	aparc-a2009s_rh_thickness_G-precentral	cortical thickness	Mean thickness of G-precentral in the right hemisphere generated by parcellation of the white surface using Destrieux (a2009s) parcellation
1281	27654	aparc-a2009s_rh_thickness_G-precuneus	cortical thickness	Mean thickness of G-precuneus in the right hemisphere generated by parcellation of the white surface using Destrieux (a2009s) parcellation
1282	27655	aparc-a2009s_rh_thickness_G-rectus	cortical thickness	Mean thickness of G-rectus in the right hemisphere generated by parcellation of the white surface using Destrieux (a2009s) parcellation
1283	27656	aparc-a2009s_rh_thickness_G-subcallosal	cortical thickness	Mean thickness of G-subcallosal in the right hemisphere generated by parcellation of the white surface using Destrieux (a2009s) parcellation
1284	27657	aparc-a2009s_rh_thickness_G-temp-sup-G-T-transv	cortical thickness	Mean thickness of G-temp-sup-G-T-transv in the right hemisphere generated by parcellation of the white surface using Destrieux (a2009s) parcellation
1285	27658	aparc-a2009s_rh_thickness_G-temp-sup-Lateral	cortical thickness	Mean thickness of G-temp-sup-Lateral in the right hemisphere generated by parcellation of the white surface using Destrieux (a2009s) parcellation
1286	27659	aparc-a2009s_rh_thickness_G-temp-sup-Plan-polar	cortical thickness	Mean thickness of G-temp-sup-Plan-polar in the right hemisphere generated by parcellation of the white surface using Destrieux (a2009s) parcellation
1287	27660	aparc-a2009s_rh_thickness_G-temp-sup-Plan-tempo	cortical thickness	Mean thickness of G-temp-sup-Plan-tempo in the right hemisphere generated by parcellation of the white surface using Destrieux (a2009s) parcellation
1288	27661	aparc-a2009s_rh_thickness_G-temporal-inf	cortical thickness	Mean thickness of G-temporal-inf in the right hemisphere generated by parcellation of the white surface using Destrieux (a2009s) parcellation
1289	27662	aparc-a2009s_rh_thickness_G-temporal-middle	cortical thickness	Mean thickness of G-temporal-middle in the right hemisphere generated by parcellation of the white surface using Destrieux (a2009s) parcellation
1290	27663	aparc-a2009s_rh_thickness_Lat-Fis-ant-Horizont	cortical thickness	Mean thickness of Lat-Fis-ant-Horizont in the right hemisphere generated by parcellation of the white surface using Destrieux (a2009s) parcellation
1291	27664	aparc-a2009s_rh_thickness_Lat-Fis-ant-Vertical	cortical thickness	Mean thickness of Lat-Fis-ant-Vertical in the right hemisphere generated by parcellation of the white surface using Destrieux (a2009s) parcellation
1292	27665	aparc-a2009s_rh_thickness_Lat-Fis-post	cortical thickness	Mean thickness of Lat-Fis-post in the right hemisphere generated by parcellation of the white surface using Destrieux (a2009s) parcellation
1293	27666	aparc-a2009s_rh_thickness_Pole-occipital	cortical thickness	Mean thickness of Pole-occipital in the right hemisphere generated by parcellation of the white surface using Destrieux (a2009s) parcellation
1294	27667	aparc-a2009s_rh_thickness_Pole-temporal	cortical thickness	Mean thickness of Pole-temporal in the right hemisphere generated by parcellation of the white surface using Destrieux (a2009s) parcellation
1295	27668	aparc-a2009s_rh_thickness_S-calcarine	cortical thickness	Mean thickness of S-calcarine in the right hemisphere generated by parcellation of the white surface using Destrieux (a2009s) parcellation
1296	27669	aparc-a2009s_rh_thickness_S-central	cortical thickness	Mean thickness of S-central in the right hemisphere generated by parcellation of the white surface using Destrieux (a2009s) parcellation
1297	27670	aparc-a2009s_rh_thickness_S-cingul-Marginalis	cortical thickness	Mean thickness of S-cingul-Marginalis in the right hemisphere generated by parcellation of the white surface using Destrieux (a2009s) parcellation
1298	27671	aparc-a2009s_rh_thickness_S-circular-insula-ant	cortical thickness	Mean thickness of S-circular-insula-ant in the right hemisphere generated by parcellation of the white surface using Destrieux (a2009s) parcellation
1299	27672	aparc-a2009s_rh_thickness_S-circular-insula-inf	cortical thickness	Mean thickness of S-circular-insula-inf in the right hemisphere generated by parcellation of the white surface using Destrieux (a2009s) parcellation
1300	27673	aparc-a2009s_rh_thickness_S-circular-insula-sup	cortical thickness	Mean thickness of S-circular-insula-sup in the right hemisphere generated by parcellation of the white surface using Destrieux (a2009s) parcellation
1301	27674	aparc-a2009s_rh_thickness_S-collat-transv-ant	cortical thickness	Mean thickness of S-collat-transv-ant in the right hemisphere generated by parcellation of the white surface using Destrieux (a2009s) parcellation
1302	27675	aparc-a2009s_rh_thickness_S-collat-transv-post	cortical thickness	Mean thickness of S-collat-transv-post in the right hemisphere generated by parcellation of the white surface using Destrieux (a2009s) parcellation
1303	27676	aparc-a2009s_rh_thickness_S-front-inf	cortical thickness	Mean thickness of S-front-inf in the right hemisphere generated by parcellation of the white surface using Destrieux (a2009s) parcellation
1304	27677	aparc-a2009s_rh_thickness_S-front-middle	cortical thickness	Mean thickness of S-front-middle in the right hemisphere generated by parcellation of the white surface using Destrieux (a2009s) parcellation
1305	27678	aparc-a2009s_rh_thickness_S-front-sup	cortical thickness	Mean thickness of S-front-sup in the right hemisphere generated by parcellation of the white surface using Destrieux (a2009s) parcellation
1306	27679	aparc-a2009s_rh_thickness_S-interm-prim-Jensen	cortical thickness	Mean thickness of S-interm-prim-Jensen in the right hemisphere generated by parcellation of the white surface using Destrieux (a2009s) parcellation
1307	27680	aparc-a2009s_rh_thickness_S-intrapariet+P-trans	cortical thickness	Mean thickness of S-intrapariet+P-trans in the right hemisphere generated by parcellation of the white surface using Destrieux (a2009s) parcellation
1308	27681	aparc-a2009s_rh_thickness_S-oc-middle+Lunatus	cortical thickness	Mean thickness of S-oc-middle+Lunatus in the right hemisphere generated by parcellation of the white surface using Destrieux (a2009s) parcellation
1309	27682	aparc-a2009s_rh_thickness_S-oc-sup+transversal	cortical thickness	Mean thickness of S-oc-sup+transversal in the right hemisphere generated by parcellation of the white surface using Destrieux (a2009s) parcellation
1310	27683	aparc-a2009s_rh_thickness_S-occipital-ant	cortical thickness	Mean thickness of S-occipital-ant in the right hemisphere generated by parcellation of the white surface using Destrieux (a2009s) parcellation
1311	27684	aparc-a2009s_rh_thickness_S-oc-temp-lat	cortical thickness	Mean thickness of S-oc-temp-lat in the right hemisphere generated by parcellation of the white surface using Destrieux (a2009s) parcellation
1312	27685	aparc-a2009s_rh_thickness_S-oc-temp-med+Lingual	cortical thickness	Mean thickness of S-oc-temp-med+Lingual in the right hemisphere generated by parcellation of the white surface using Destrieux (a2009s) parcellation
1313	27686	aparc-a2009s_rh_thickness_S-orbital-lateral	cortical thickness	Mean thickness of S-orbital-lateral in the right hemisphere generated by parcellation of the white surface using Destrieux (a2009s) parcellation
1314	27687	aparc-a2009s_rh_thickness_S-orbital-med-olfact	cortical thickness	Mean thickness of S-orbital-med-olfact in the right hemisphere generated by parcellation of the white surface using Destrieux (a2009s) parcellation
1315	27688	aparc-a2009s_rh_thickness_S-orbital-H-Shaped	cortical thickness	Mean thickness of S-orbital-H-Shaped in the right hemisphere generated by parcellation of the white surface using Destrieux (a2009s) parcellation
1316	27689	aparc-a2009s_rh_thickness_S-parieto-occipital	cortical thickness	Mean thickness of S-parieto-occipital in the right hemisphere generated by parcellation of the white surface using Destrieux (a2009s) parcellation
1317	27690	aparc-a2009s_rh_thickness_S-pericallosal	cortical thickness	Mean thickness of S-pericallosal in the right hemisphere generated by parcellation of the white surface using Destrieux (a2009s) parcellation
1318	27691	aparc-a2009s_rh_thickness_S-postcentral	cortical thickness	Mean thickness of S-postcentral in the right hemisphere generated by parcellation of the white surface using Destrieux (a2009s) parcellation
1319	27692	aparc-a2009s_rh_thickness_S-precentral-inf-part	cortical thickness	Mean thickness of S-precentral-inf-part in the right hemisphere generated by parcellation of the white surface using Destrieux (a2009s) parcellation
1320	27693	aparc-a2009s_rh_thickness_S-precentral-sup-part	cortical thickness	Mean thickness of S-precentral-sup-part in the right hemisphere generated by parcellation of the white surface using Destrieux (a2009s) parcellation
1321	27694	aparc-a2009s_rh_thickness_S-suborbital	cortical thickness	Mean thickness of S-suborbital in the right hemisphere generated by parcellation of the white surface using Destrieux (a2009s) parcellation
1322	27695	aparc-a2009s_rh_thickness_S-subparietal	cortical thickness	Mean thickness of S-subparietal in the right hemisphere generated by parcellation of the white surface using Destrieux (a2009s) parcellation
1323	27696	aparc-a2009s_rh_thickness_S-temporal-inf	cortical thickness	Mean thickness of S-temporal-inf in the right hemisphere generated by parcellation of the white surface using Destrieux (a2009s) parcellation
1324	27697	aparc-a2009s_rh_thickness_S-temporal-sup	cortical thickness	Mean thickness of S-temporal-sup in the right hemisphere generated by parcellation of the white surface using Destrieux (a2009s) parcellation
1325	27698	aparc-a2009s_rh_thickness_S-temporal-transverse	cortical thickness	Mean thickness of S-temporal-transverse in the right hemisphere generated by parcellation of the white surface using Destrieux (a2009s) parcellation
1438	25026	IDP_SWI_T2star_left_thalamus	regional T2*	Median T2star in left thalamus (from SWI data)
1439	25027	IDP_SWI_T2star_right_thalamus	regional T2*	Median T2star in right thalamus (from SWI data)
1440	25028	IDP_SWI_T2star_left_caudate	regional T2*	Median T2star in left caudate (from SWI data)
1441	25029	IDP_SWI_T2star_right_caudate	regional T2*	Median T2star in right caudate (from SWI data)
1442	25030	IDP_SWI_T2star_left_putamen	regional T2*	Median T2star in left putamen (from SWI data)
1443	25031	IDP_SWI_T2star_right_putamen	regional T2*	Median T2star in right putamen (from SWI data)
1444	25032	IDP_SWI_T2star_left_pallidum	regional T2*	Median T2star in left pallidum (from SWI data)
1445	25033	IDP_SWI_T2star_right_pallidum	regional T2*	Median T2star in right pallidum (from SWI data)
1446	25034	IDP_SWI_T2star_left_hippocampus	regional T2*	Median T2star in left hippocampus (from SWI data)
1447	25035	IDP_SWI_T2star_right_hippocampus	regional T2*	Median T2star in right hippocampus (from SWI data)
1448	25036	IDP_SWI_T2star_left_amygdala	regional T2*	Median T2star in left amygdala (from SWI data)
1449	25037	IDP_SWI_T2star_right_amygdala	regional T2*	Median T2star in right amygdala (from SWI data)
1450	25038	IDP_SWI_T2star_left_accumbens	regional T2*	Median T2star in left accumbens (from SWI data)
1451	25039	IDP_SWI_T2star_right_accumbens	regional T2*	Median T2star in right accumbens (from SWI data)
1452	25056	IDP_dMRI_TBSS_FA_Middle_cerebellar_peduncle	WM tract FA	Mean FA (fractional anisotropy) in middle cerebellar peduncle on FA skeleton (from dMRI data)
1453	25057	IDP_dMRI_TBSS_FA_Pontine_crossing_tract	WM tract FA	Mean FA (fractional anisotropy) in pontine crossing tract on FA skeleton (from dMRI data)
1454	25058	IDP_dMRI_TBSS_FA_Genu_of_corpus_callosum	WM tract FA	Mean FA (fractional anisotropy) in genu of corpus callosum on FA skeleton (from dMRI data)
1455	25059	IDP_dMRI_TBSS_FA_Body_of_corpus_callosum	WM tract FA	Mean FA (fractional anisotropy) in body of corpus callosum on FA skeleton (from dMRI data)
1456	25060	IDP_dMRI_TBSS_FA_Splenium_of_corpus_callosum	WM tract FA	Mean FA (fractional anisotropy) in splenium of corpus callosum on FA skeleton (from dMRI data)
1457	25061	IDP_dMRI_TBSS_FA_Fornix	WM tract FA	Mean FA (fractional anisotropy) in fornix on FA skeleton (from dMRI data)
1458	25062	IDP_dMRI_TBSS_FA_Corticospinal_tract_R	WM tract FA	Mean FA (fractional anisotropy) in corticospinal tract (right) on FA skeleton (from dMRI data)
1459	25063	IDP_dMRI_TBSS_FA_Corticospinal_tract_L	WM tract FA	Mean FA (fractional anisotropy) in corticospinal tract (left) on FA skeleton (from dMRI data)
1460	25064	IDP_dMRI_TBSS_FA_Medial_lemniscus_R	WM tract FA	Mean FA (fractional anisotropy) in medial lemniscus (right) on FA skeleton (from dMRI data)
1461	25065	IDP_dMRI_TBSS_FA_Medial_lemniscus_L	WM tract FA	Mean FA (fractional anisotropy) in medial lemniscus (left) on FA skeleton (from dMRI data)
1462	25066	IDP_dMRI_TBSS_FA_Inferior_cerebellar_peduncle_R	WM tract FA	Mean FA (fractional anisotropy) in inferior cerebellar peduncle (right) on FA skeleton (from dMRI data)
1463	25067	IDP_dMRI_TBSS_FA_Inferior_cerebellar_peduncle_L	WM tract FA	Mean FA (fractional anisotropy) in inferior cerebellar peduncle (left) on FA skeleton (from dMRI data)
1464	25068	IDP_dMRI_TBSS_FA_Superior_cerebellar_peduncle_R	WM tract FA	Mean FA (fractional anisotropy) in superior cerebellar peduncle (right) on FA skeleton (from dMRI data)
1465	25069	IDP_dMRI_TBSS_FA_Superior_cerebellar_peduncle_L	WM tract FA	Mean FA (fractional anisotropy) in superior cerebellar peduncle (left) on FA skeleton (from dMRI data)
1466	25070	IDP_dMRI_TBSS_FA_Cerebral_peduncle_R	WM tract FA	Mean FA (fractional anisotropy) in cerebral peduncle (right) on FA skeleton (from dMRI data)
1467	25071	IDP_dMRI_TBSS_FA_Cerebral_peduncle_L	WM tract FA	Mean FA (fractional anisotropy) in cerebral peduncle (left) on FA skeleton (from dMRI data)
1468	25072	IDP_dMRI_TBSS_FA_Anterior_limb_of_internal_capsule_R	WM tract FA	Mean FA (fractional anisotropy) in anterior limb of internal capsule (right) on FA skeleton (from dMRI data)
1469	25073	IDP_dMRI_TBSS_FA_Anterior_limb_of_internal_capsule_L	WM tract FA	Mean FA (fractional anisotropy) in anterior limb of internal capsule (left) on FA skeleton (from dMRI data)
1470	25074	IDP_dMRI_TBSS_FA_Posterior_limb_of_internal_capsule_R	WM tract FA	Mean FA (fractional anisotropy) in posterior limb of internal capsule (right) on FA skeleton (from dMRI data)
1471	25075	IDP_dMRI_TBSS_FA_Posterior_limb_of_internal_capsule_L	WM tract FA	Mean FA (fractional anisotropy) in posterior limb of internal capsule (left) on FA skeleton (from dMRI data)
1472	25076	IDP_dMRI_TBSS_FA_Retrolenticular_part_of_internal_capsule_R	WM tract FA	Mean FA (fractional anisotropy) in retrolenticular part of internal capsule (right) on FA skeleton (from dMRI data)
1473	25077	IDP_dMRI_TBSS_FA_Retrolenticular_part_of_internal_capsule_L	WM tract FA	Mean FA (fractional anisotropy) in retrolenticular part of internal capsule (left) on FA skeleton (from dMRI data)
1474	25078	IDP_dMRI_TBSS_FA_Anterior_corona_radiata_R	WM tract FA	Mean FA (fractional anisotropy) in anterior corona radiata (right) on FA skeleton (from dMRI data)
1475	25079	IDP_dMRI_TBSS_FA_Anterior_corona_radiata_L	WM tract FA	Mean FA (fractional anisotropy) in anterior corona radiata (left) on FA skeleton (from dMRI data)
1476	25080	IDP_dMRI_TBSS_FA_Superior_corona_radiata_R	WM tract FA	Mean FA (fractional anisotropy) in superior corona radiata (right) on FA skeleton (from dMRI data)
1477	25081	IDP_dMRI_TBSS_FA_Superior_corona_radiata_L	WM tract FA	Mean FA (fractional anisotropy) in superior corona radiata (left) on FA skeleton (from dMRI data)
1478	25082	IDP_dMRI_TBSS_FA_Posterior_corona_radiata_R	WM tract FA	Mean FA (fractional anisotropy) in posterior corona radiata (right) on FA skeleton (from dMRI data)
1479	25083	IDP_dMRI_TBSS_FA_Posterior_corona_radiata_L	WM tract FA	Mean FA (fractional anisotropy) in posterior corona radiata (left) on FA skeleton (from dMRI data)
1480	25084	IDP_dMRI_TBSS_FA_Posterior_thalamic_radiation_R	WM tract FA	Mean FA (fractional anisotropy) in posterior thalamic radiation (right) on FA skeleton (from dMRI data)
1481	25085	IDP_dMRI_TBSS_FA_Posterior_thalamic_radiation_L	WM tract FA	Mean FA (fractional anisotropy) in posterior thalamic radiation (left) on FA skeleton (from dMRI data)
1482	25086	IDP_dMRI_TBSS_FA_Sagittal_stratum_R	WM tract FA	Mean FA (fractional anisotropy) in sagittal stratum (right) on FA skeleton (from dMRI data)
1483	25087	IDP_dMRI_TBSS_FA_Sagittal_stratum_L	WM tract FA	Mean FA (fractional anisotropy) in sagittal stratum (left) on FA skeleton (from dMRI data)
1484	25088	IDP_dMRI_TBSS_FA_External_capsule_R	WM tract FA	Mean FA (fractional anisotropy) in external capsule (right) on FA skeleton (from dMRI data)
1485	25089	IDP_dMRI_TBSS_FA_External_capsule_L	WM tract FA	Mean FA (fractional anisotropy) in external capsule (left) on FA skeleton (from dMRI data)
1486	25090	IDP_dMRI_TBSS_FA_Cingulum_cingulate_gyrus_R	WM tract FA	Mean FA (fractional anisotropy) in cingulum cingulate gyrus (right) on FA skeleton (from dMRI data)
1487	25091	IDP_dMRI_TBSS_FA_Cingulum_cingulate_gyrus_L	WM tract FA	Mean FA (fractional anisotropy) in cingulum cingulate gyrus (left) on FA skeleton (from dMRI data)
1488	25092	IDP_dMRI_TBSS_FA_Cingulum_hippocampus_R	WM tract FA	Mean FA (fractional anisotropy) in cingulum hippocampus (right) on FA skeleton (from dMRI data)
1489	25093	IDP_dMRI_TBSS_FA_Cingulum_hippocampus_L	WM tract FA	Mean FA (fractional anisotropy) in cingulum hippocampus (left) on FA skeleton (from dMRI data)
1490	25094	IDP_dMRI_TBSS_FA_Fornix_cres+Stria_terminalis_R	WM tract FA	Mean FA (fractional anisotropy) in fornix cres+stria terminalis (right) on FA skeleton (from dMRI data)
1491	25095	IDP_dMRI_TBSS_FA_Fornix_cres+Stria_terminalis_L	WM tract FA	Mean FA (fractional anisotropy) in fornix cres+stria terminalis (left) on FA skeleton (from dMRI data)
1492	25096	IDP_dMRI_TBSS_FA_Superior_longitudinal_fasciculus_R	WM tract FA	Mean FA (fractional anisotropy) in superior longitudinal fasciculus (right) on FA skeleton (from dMRI data)
1493	25097	IDP_dMRI_TBSS_FA_Superior_longitudinal_fasciculus_L	WM tract FA	Mean FA (fractional anisotropy) in superior longitudinal fasciculus (left) on FA skeleton (from dMRI data)
1494	25098	IDP_dMRI_TBSS_FA_Superior_fronto-occipital_fasciculus_R	WM tract FA	Mean FA (fractional anisotropy) in superior fronto-occipital fasciculus (right) on FA skeleton (from dMRI data)
1495	25099	IDP_dMRI_TBSS_FA_Superior_fronto-occipital_fasciculus_L	WM tract FA	Mean FA (fractional anisotropy) in superior fronto-occipital fasciculus (left) on FA skeleton (from dMRI data)
1496	25100	IDP_dMRI_TBSS_FA_Uncinate_fasciculus_R	WM tract FA	Mean FA (fractional anisotropy) in uncinate fasciculus (right) on FA skeleton (from dMRI data)
1497	25101	IDP_dMRI_TBSS_FA_Uncinate_fasciculus_L	WM tract FA	Mean FA (fractional anisotropy) in uncinate fasciculus (left) on FA skeleton (from dMRI data)
1498	25102	IDP_dMRI_TBSS_FA_Tapetum_R	WM tract FA	Mean FA (fractional anisotropy) in tapetum (right) on FA skeleton (from dMRI data)
1499	25103	IDP_dMRI_TBSS_FA_Tapetum_L	WM tract FA	Mean FA (fractional anisotropy) in tapetum (left) on FA skeleton (from dMRI data)
1500	25488	IDP_dMRI_ProbtrackX_FA_ar_l	WM tract FA	Weighted-mean FA (fractional anisotropy) in tract left acoustic radiation (from dMRI data)
1501	25489	IDP_dMRI_ProbtrackX_FA_ar_r	WM tract FA	Weighted-mean FA (fractional anisotropy) in tract right acoustic radiation (from dMRI data)
1502	25490	IDP_dMRI_ProbtrackX_FA_atr_l	WM tract FA	Weighted-mean FA (fractional anisotropy) in tract left anterior thalamic radiation (from dMRI data)
1503	25491	IDP_dMRI_ProbtrackX_FA_atr_r	WM tract FA	Weighted-mean FA (fractional anisotropy) in tract right anterior thalamic radiation (from dMRI data)
1504	25492	IDP_dMRI_ProbtrackX_FA_cgc_l	WM tract FA	Weighted-mean FA (fractional anisotropy) in tract left cingulate gyrus part of cingulum (from dMRI data)
1505	25493	IDP_dMRI_ProbtrackX_FA_cgc_r	WM tract FA	Weighted-mean FA (fractional anisotropy) in tract right cingulate gyrus part of cingulum (from dMRI data)
1506	25494	IDP_dMRI_ProbtrackX_FA_cgh_l	WM tract FA	Weighted-mean FA (fractional anisotropy) in tract left parahippocampal part of cingulum (from dMRI data)
1507	25495	IDP_dMRI_ProbtrackX_FA_cgh_r	WM tract FA	Weighted-mean FA (fractional anisotropy) in tract right parahippocampal part of cingulum (from dMRI data)
1508	25496	IDP_dMRI_ProbtrackX_FA_cst_l	WM tract FA	Weighted-mean FA (fractional anisotropy) in tract left corticospinal tract (from dMRI data)
1509	25497	IDP_dMRI_ProbtrackX_FA_cst_r	WM tract FA	Weighted-mean FA (fractional anisotropy) in tract right corticospinal tract (from dMRI data)
1510	25498	IDP_dMRI_ProbtrackX_FA_fma	WM tract FA	Weighted-mean FA (fractional anisotropy) in tract forceps major (from dMRI data)
1511	25499	IDP_dMRI_ProbtrackX_FA_fmi	WM tract FA	Weighted-mean FA (fractional anisotropy) in tract forceps minor (from dMRI data)
1512	25500	IDP_dMRI_ProbtrackX_FA_ifo_l	WM tract FA	Weighted-mean FA (fractional anisotropy) in tract left inferior fronto-occipital fasciculus (from dMRI data)
1513	25501	IDP_dMRI_ProbtrackX_FA_ifo_r	WM tract FA	Weighted-mean FA (fractional anisotropy) in tract right inferior fronto-occipital fasciculus (from dMRI data)
1514	25502	IDP_dMRI_ProbtrackX_FA_ilf_l	WM tract FA	Weighted-mean FA (fractional anisotropy) in tract left inferior longitudinal fasciculus (from dMRI data)
1515	25503	IDP_dMRI_ProbtrackX_FA_ilf_r	WM tract FA	Weighted-mean FA (fractional anisotropy) in tract right inferior longitudinal fasciculus (from dMRI data)
1516	25504	IDP_dMRI_ProbtrackX_FA_mcp	WM tract FA	Weighted-mean FA (fractional anisotropy) in tract middle cerebellar peduncle (from dMRI data)
1517	25505	IDP_dMRI_ProbtrackX_FA_ml_l	WM tract FA	Weighted-mean FA (fractional anisotropy) in tract left medial lemniscus (from dMRI data)
1518	25506	IDP_dMRI_ProbtrackX_FA_ml_r	WM tract FA	Weighted-mean FA (fractional anisotropy) in tract right medial lemniscus (from dMRI data)
1519	25507	IDP_dMRI_ProbtrackX_FA_ptr_l	WM tract FA	Weighted-mean FA (fractional anisotropy) in tract left posterior thalamic radiation (from dMRI data)
1520	25508	IDP_dMRI_ProbtrackX_FA_ptr_r	WM tract FA	Weighted-mean FA (fractional anisotropy) in tract right posterior thalamic radiation (from dMRI data)
1521	25509	IDP_dMRI_ProbtrackX_FA_slf_l	WM tract FA	Weighted-mean FA (fractional anisotropy) in tract left superior longitudinal fasciculus (from dMRI data)
1522	25510	IDP_dMRI_ProbtrackX_FA_slf_r	WM tract FA	Weighted-mean FA (fractional anisotropy) in tract right superior longitudinal fasciculus (from dMRI data)
1523	25511	IDP_dMRI_ProbtrackX_FA_str_l	WM tract FA	Weighted-mean FA (fractional anisotropy) in tract left superior thalamic radiation (from dMRI data)
1524	25512	IDP_dMRI_ProbtrackX_FA_str_r	WM tract FA	Weighted-mean FA (fractional anisotropy) in tract right superior thalamic radiation (from dMRI data)
1525	25513	IDP_dMRI_ProbtrackX_FA_unc_l	WM tract FA	Weighted-mean FA (fractional anisotropy) in tract left uncinate fasciculus (from dMRI data)
1526	25514	IDP_dMRI_ProbtrackX_FA_unc_r	WM tract FA	Weighted-mean FA (fractional anisotropy) in tract right uncinate fasciculus (from dMRI data)
1527	25152	IDP_dMRI_TBSS_MO_Middle_cerebellar_peduncle	WM tract MO	Mean MO (diffusion tensor mode) in middle cerebellar peduncle on FA (fractional anisotropy) skeleton (from dMRI data)
1528	25153	IDP_dMRI_TBSS_MO_Pontine_crossing_tract	WM tract MO	Mean MO (diffusion tensor mode) in pontine crossing tract on FA (fractional anisotropy) skeleton (from dMRI data)
1529	25154	IDP_dMRI_TBSS_MO_Genu_of_corpus_callosum	WM tract MO	Mean MO (diffusion tensor mode) in genu of corpus callosum on FA (fractional anisotropy) skeleton (from dMRI data)
1530	25155	IDP_dMRI_TBSS_MO_Body_of_corpus_callosum	WM tract MO	Mean MO (diffusion tensor mode) in body of corpus callosum on FA (fractional anisotropy) skeleton (from dMRI data)
1531	25156	IDP_dMRI_TBSS_MO_Splenium_of_corpus_callosum	WM tract MO	Mean MO (diffusion tensor mode) in splenium of corpus callosum on FA (fractional anisotropy) skeleton (from dMRI data)
1532	25157	IDP_dMRI_TBSS_MO_Fornix	WM tract MO	Mean MO (diffusion tensor mode) in fornix on FA (fractional anisotropy) skeleton (from dMRI data)
1533	25158	IDP_dMRI_TBSS_MO_Corticospinal_tract_R	WM tract MO	Mean MO (diffusion tensor mode) in corticospinal tract (right) on FA (fractional anisotropy) skeleton (from dMRI data)
1534	25159	IDP_dMRI_TBSS_MO_Corticospinal_tract_L	WM tract MO	Mean MO (diffusion tensor mode) in corticospinal tract (left) on FA (fractional anisotropy) skeleton (from dMRI data)
1535	25160	IDP_dMRI_TBSS_MO_Medial_lemniscus_R	WM tract MO	Mean MO (diffusion tensor mode) in medial lemniscus (right) on FA (fractional anisotropy) skeleton (from dMRI data)
1536	25161	IDP_dMRI_TBSS_MO_Medial_lemniscus_L	WM tract MO	Mean MO (diffusion tensor mode) in medial lemniscus (left) on FA (fractional anisotropy) skeleton (from dMRI data)
1537	25162	IDP_dMRI_TBSS_MO_Inferior_cerebellar_peduncle_R	WM tract MO	Mean MO (diffusion tensor mode) in inferior cerebellar peduncle (right) on FA (fractional anisotropy) skeleton (from dMRI data)
1538	25163	IDP_dMRI_TBSS_MO_Inferior_cerebellar_peduncle_L	WM tract MO	Mean MO (diffusion tensor mode) in inferior cerebellar peduncle (left) on FA (fractional anisotropy) skeleton (from dMRI data)
1539	25164	IDP_dMRI_TBSS_MO_Superior_cerebellar_peduncle_R	WM tract MO	Mean MO (diffusion tensor mode) in superior cerebellar peduncle (right) on FA (fractional anisotropy) skeleton (from dMRI data)
1540	25165	IDP_dMRI_TBSS_MO_Superior_cerebellar_peduncle_L	WM tract MO	Mean MO (diffusion tensor mode) in superior cerebellar peduncle (left) on FA (fractional anisotropy) skeleton (from dMRI data)
1541	25166	IDP_dMRI_TBSS_MO_Cerebral_peduncle_R	WM tract MO	Mean MO (diffusion tensor mode) in cerebral peduncle (right) on FA (fractional anisotropy) skeleton (from dMRI data)
1542	25167	IDP_dMRI_TBSS_MO_Cerebral_peduncle_L	WM tract MO	Mean MO (diffusion tensor mode) in cerebral peduncle (left) on FA (fractional anisotropy) skeleton (from dMRI data)
1543	25168	IDP_dMRI_TBSS_MO_Anterior_limb_of_internal_capsule_R	WM tract MO	Mean MO (diffusion tensor mode) in anterior limb of internal capsule (right) on FA (fractional anisotropy) skeleton (from dMRI data)
1544	25169	IDP_dMRI_TBSS_MO_Anterior_limb_of_internal_capsule_L	WM tract MO	Mean MO (diffusion tensor mode) in anterior limb of internal capsule (left) on FA (fractional anisotropy) skeleton (from dMRI data)
1545	25170	IDP_dMRI_TBSS_MO_Posterior_limb_of_internal_capsule_R	WM tract MO	Mean MO (diffusion tensor mode) in posterior limb of internal capsule (right) on FA (fractional anisotropy) skeleton (from dMRI data)
1546	25171	IDP_dMRI_TBSS_MO_Posterior_limb_of_internal_capsule_L	WM tract MO	Mean MO (diffusion tensor mode) in posterior limb of internal capsule (left) on FA (fractional anisotropy) skeleton (from dMRI data)
1547	25172	IDP_dMRI_TBSS_MO_Retrolenticular_part_of_internal_capsule_R	WM tract MO	Mean MO (diffusion tensor mode) in retrolenticular part of internal capsule (right) on FA (fractional anisotropy) skeleton (from dMRI data)
1548	25173	IDP_dMRI_TBSS_MO_Retrolenticular_part_of_internal_capsule_L	WM tract MO	Mean MO (diffusion tensor mode) in retrolenticular part of internal capsule (left) on FA (fractional anisotropy) skeleton (from dMRI data)
1549	25174	IDP_dMRI_TBSS_MO_Anterior_corona_radiata_R	WM tract MO	Mean MO (diffusion tensor mode) in anterior corona radiata (right) on FA (fractional anisotropy) skeleton (from dMRI data)
1550	25175	IDP_dMRI_TBSS_MO_Anterior_corona_radiata_L	WM tract MO	Mean MO (diffusion tensor mode) in anterior corona radiata (left) on FA (fractional anisotropy) skeleton (from dMRI data)
1551	25176	IDP_dMRI_TBSS_MO_Superior_corona_radiata_R	WM tract MO	Mean MO (diffusion tensor mode) in superior corona radiata (right) on FA (fractional anisotropy) skeleton (from dMRI data)
1552	25177	IDP_dMRI_TBSS_MO_Superior_corona_radiata_L	WM tract MO	Mean MO (diffusion tensor mode) in superior corona radiata (left) on FA (fractional anisotropy) skeleton (from dMRI data)
1553	25178	IDP_dMRI_TBSS_MO_Posterior_corona_radiata_R	WM tract MO	Mean MO (diffusion tensor mode) in posterior corona radiata (right) on FA (fractional anisotropy) skeleton (from dMRI data)
1554	25179	IDP_dMRI_TBSS_MO_Posterior_corona_radiata_L	WM tract MO	Mean MO (diffusion tensor mode) in posterior corona radiata (left) on FA (fractional anisotropy) skeleton (from dMRI data)
1555	25180	IDP_dMRI_TBSS_MO_Posterior_thalamic_radiation_R	WM tract MO	Mean MO (diffusion tensor mode) in posterior thalamic radiation (right) on FA (fractional anisotropy) skeleton (from dMRI data)
1556	25181	IDP_dMRI_TBSS_MO_Posterior_thalamic_radiation_L	WM tract MO	Mean MO (diffusion tensor mode) in posterior thalamic radiation (left) on FA (fractional anisotropy) skeleton (from dMRI data)
1557	25182	IDP_dMRI_TBSS_MO_Sagittal_stratum_R	WM tract MO	Mean MO (diffusion tensor mode) in sagittal stratum (right) on FA (fractional anisotropy) skeleton (from dMRI data)
1558	25183	IDP_dMRI_TBSS_MO_Sagittal_stratum_L	WM tract MO	Mean MO (diffusion tensor mode) in sagittal stratum (left) on FA (fractional anisotropy) skeleton (from dMRI data)
1559	25184	IDP_dMRI_TBSS_MO_External_capsule_R	WM tract MO	Mean MO (diffusion tensor mode) in external capsule (right) on FA (fractional anisotropy) skeleton (from dMRI data)
1560	25185	IDP_dMRI_TBSS_MO_External_capsule_L	WM tract MO	Mean MO (diffusion tensor mode) in external capsule (left) on FA (fractional anisotropy) skeleton (from dMRI data)
1561	25186	IDP_dMRI_TBSS_MO_Cingulum_cingulate_gyrus_R	WM tract MO	Mean MO (diffusion tensor mode) in cingulum cingulate gyrus (right) on FA (fractional anisotropy) skeleton (from dMRI data)
1562	25187	IDP_dMRI_TBSS_MO_Cingulum_cingulate_gyrus_L	WM tract MO	Mean MO (diffusion tensor mode) in cingulum cingulate gyrus (left) on FA (fractional anisotropy) skeleton (from dMRI data)
1563	25188	IDP_dMRI_TBSS_MO_Cingulum_hippocampus_R	WM tract MO	Mean MO (diffusion tensor mode) in cingulum hippocampus (right) on FA (fractional anisotropy) skeleton (from dMRI data)
1564	25189	IDP_dMRI_TBSS_MO_Cingulum_hippocampus_L	WM tract MO	Mean MO (diffusion tensor mode) in cingulum hippocampus (left) on FA (fractional anisotropy) skeleton (from dMRI data)
1565	25190	IDP_dMRI_TBSS_MO_Fornix_cres+Stria_terminalis_R	WM tract MO	Mean MO (diffusion tensor mode) in fornix cres+stria terminalis (right) on FA (fractional anisotropy) skeleton (from dMRI data)
1566	25191	IDP_dMRI_TBSS_MO_Fornix_cres+Stria_terminalis_L	WM tract MO	Mean MO (diffusion tensor mode) in fornix cres+stria terminalis (left) on FA (fractional anisotropy) skeleton (from dMRI data)
1567	25192	IDP_dMRI_TBSS_MO_Superior_longitudinal_fasciculus_R	WM tract MO	Mean MO (diffusion tensor mode) in superior longitudinal fasciculus (right) on FA (fractional anisotropy) skeleton (from dMRI data)
1568	25193	IDP_dMRI_TBSS_MO_Superior_longitudinal_fasciculus_L	WM tract MO	Mean MO (diffusion tensor mode) in superior longitudinal fasciculus (left) on FA (fractional anisotropy) skeleton (from dMRI data)
1569	25194	IDP_dMRI_TBSS_MO_Superior_fronto-occipital_fasciculus_R	WM tract MO	Mean MO (diffusion tensor mode) in superior fronto-occipital fasciculus (right) on FA (fractional anisotropy) skeleton (from dMRI data)
1570	25195	IDP_dMRI_TBSS_MO_Superior_fronto-occipital_fasciculus_L	WM tract MO	Mean MO (diffusion tensor mode) in superior fronto-occipital fasciculus (left) on FA (fractional anisotropy) skeleton (from dMRI data)
1571	25196	IDP_dMRI_TBSS_MO_Uncinate_fasciculus_R	WM tract MO	Mean MO (diffusion tensor mode) in uncinate fasciculus (right) on FA (fractional anisotropy) skeleton (from dMRI data)
1572	25197	IDP_dMRI_TBSS_MO_Uncinate_fasciculus_L	WM tract MO	Mean MO (diffusion tensor mode) in uncinate fasciculus (left) on FA (fractional anisotropy) skeleton (from dMRI data)
1573	25198	IDP_dMRI_TBSS_MO_Tapetum_R	WM tract MO	Mean MO (diffusion tensor mode) in tapetum (right) on FA (fractional anisotropy) skeleton (from dMRI data)
1574	25199	IDP_dMRI_TBSS_MO_Tapetum_L	WM tract MO	Mean MO (diffusion tensor mode) in tapetum (left) on FA (fractional anisotropy) skeleton (from dMRI data)
1575	25542	IDP_dMRI_ProbtrackX_MO_ar_l	WM tract MO	Weighted-mean MO (diffusion tensor mode) in tract left acoustic radiation (from dMRI data)
1576	25543	IDP_dMRI_ProbtrackX_MO_ar_r	WM tract MO	Weighted-mean MO (diffusion tensor mode) in tract right acoustic radiation (from dMRI data)
1577	25544	IDP_dMRI_ProbtrackX_MO_atr_l	WM tract MO	Weighted-mean MO (diffusion tensor mode) in tract left anterior thalamic radiation (from dMRI data)
1578	25545	IDP_dMRI_ProbtrackX_MO_atr_r	WM tract MO	Weighted-mean MO (diffusion tensor mode) in tract right anterior thalamic radiation (from dMRI data)
1579	25546	IDP_dMRI_ProbtrackX_MO_cgc_l	WM tract MO	Weighted-mean MO (diffusion tensor mode) in tract left cingulate gyrus part of cingulum (from dMRI data)
1580	25547	IDP_dMRI_ProbtrackX_MO_cgc_r	WM tract MO	Weighted-mean MO (diffusion tensor mode) in tract right cingulate gyrus part of cingulum (from dMRI data)
1581	25548	IDP_dMRI_ProbtrackX_MO_cgh_l	WM tract MO	Weighted-mean MO (diffusion tensor mode) in tract left parahippocampal part of cingulum (from dMRI data)
1582	25549	IDP_dMRI_ProbtrackX_MO_cgh_r	WM tract MO	Weighted-mean MO (diffusion tensor mode) in tract right parahippocampal part of cingulum (from dMRI data)
1583	25550	IDP_dMRI_ProbtrackX_MO_cst_l	WM tract MO	Weighted-mean MO (diffusion tensor mode) in tract left corticospinal tract (from dMRI data)
1584	25551	IDP_dMRI_ProbtrackX_MO_cst_r	WM tract MO	Weighted-mean MO (diffusion tensor mode) in tract right corticospinal tract (from dMRI data)
1585	25552	IDP_dMRI_ProbtrackX_MO_fma	WM tract MO	Weighted-mean MO (diffusion tensor mode) in tract forceps major (from dMRI data)
1586	25553	IDP_dMRI_ProbtrackX_MO_fmi	WM tract MO	Weighted-mean MO (diffusion tensor mode) in tract forceps minor (from dMRI data)
1587	25554	IDP_dMRI_ProbtrackX_MO_ifo_l	WM tract MO	Weighted-mean MO (diffusion tensor mode) in tract left inferior fronto-occipital fasciculus (from dMRI data)
1588	25555	IDP_dMRI_ProbtrackX_MO_ifo_r	WM tract MO	Weighted-mean MO (diffusion tensor mode) in tract right inferior fronto-occipital fasciculus (from dMRI data)
1589	25556	IDP_dMRI_ProbtrackX_MO_ilf_l	WM tract MO	Weighted-mean MO (diffusion tensor mode) in tract left inferior longitudinal fasciculus (from dMRI data)
1590	25557	IDP_dMRI_ProbtrackX_MO_ilf_r	WM tract MO	Weighted-mean MO (diffusion tensor mode) in tract right inferior longitudinal fasciculus (from dMRI data)
1591	25558	IDP_dMRI_ProbtrackX_MO_mcp	WM tract MO	Weighted-mean MO (diffusion tensor mode) in tract middle cerebellar peduncle (from dMRI data)
1592	25559	IDP_dMRI_ProbtrackX_MO_ml_l	WM tract MO	Weighted-mean MO (diffusion tensor mode) in tract left medial lemniscus (from dMRI data)
1593	25560	IDP_dMRI_ProbtrackX_MO_ml_r	WM tract MO	Weighted-mean MO (diffusion tensor mode) in tract right medial lemniscus (from dMRI data)
1594	25561	IDP_dMRI_ProbtrackX_MO_ptr_l	WM tract MO	Weighted-mean MO (diffusion tensor mode) in tract left posterior thalamic radiation (from dMRI data)
1595	25562	IDP_dMRI_ProbtrackX_MO_ptr_r	WM tract MO	Weighted-mean MO (diffusion tensor mode) in tract right posterior thalamic radiation (from dMRI data)
1596	25563	IDP_dMRI_ProbtrackX_MO_slf_l	WM tract MO	Weighted-mean MO (diffusion tensor mode) in tract left superior longitudinal fasciculus (from dMRI data)
1597	25564	IDP_dMRI_ProbtrackX_MO_slf_r	WM tract MO	Weighted-mean MO (diffusion tensor mode) in tract right superior longitudinal fasciculus (from dMRI data)
1598	25565	IDP_dMRI_ProbtrackX_MO_str_l	WM tract MO	Weighted-mean MO (diffusion tensor mode) in tract left superior thalamic radiation (from dMRI data)
1599	25566	IDP_dMRI_ProbtrackX_MO_str_r	WM tract MO	Weighted-mean MO (diffusion tensor mode) in tract right superior thalamic radiation (from dMRI data)
1600	25567	IDP_dMRI_ProbtrackX_MO_unc_l	WM tract MO	Weighted-mean MO (diffusion tensor mode) in tract left uncinate fasciculus (from dMRI data)
1601	25568	IDP_dMRI_ProbtrackX_MO_unc_r	WM tract MO	Weighted-mean MO (diffusion tensor mode) in tract right uncinate fasciculus (from dMRI data)
1602	25104	IDP_dMRI_TBSS_MD_Middle_cerebellar_peduncle	WM tract diffusivity	Mean MD (mean diffusivity) in middle cerebellar peduncle on FA (fractional anisotropy) skeleton (from dMRI data)
1603	25105	IDP_dMRI_TBSS_MD_Pontine_crossing_tract	WM tract diffusivity	Mean MD (mean diffusivity) in pontine crossing tract on FA (fractional anisotropy) skeleton (from dMRI data)
1604	25106	IDP_dMRI_TBSS_MD_Genu_of_corpus_callosum	WM tract diffusivity	Mean MD (mean diffusivity) in genu of corpus callosum on FA (fractional anisotropy) skeleton (from dMRI data)
1605	25107	IDP_dMRI_TBSS_MD_Body_of_corpus_callosum	WM tract diffusivity	Mean MD (mean diffusivity) in body of corpus callosum on FA (fractional anisotropy) skeleton (from dMRI data)
1606	25108	IDP_dMRI_TBSS_MD_Splenium_of_corpus_callosum	WM tract diffusivity	Mean MD (mean diffusivity) in splenium of corpus callosum on FA (fractional anisotropy) skeleton (from dMRI data)
1607	25109	IDP_dMRI_TBSS_MD_Fornix	WM tract diffusivity	Mean MD (mean diffusivity) in fornix on FA (fractional anisotropy) skeleton (from dMRI data)
1608	25110	IDP_dMRI_TBSS_MD_Corticospinal_tract_R	WM tract diffusivity	Mean MD (mean diffusivity) in corticospinal tract (right) on FA (fractional anisotropy) skeleton (from dMRI data)
1609	25111	IDP_dMRI_TBSS_MD_Corticospinal_tract_L	WM tract diffusivity	Mean MD (mean diffusivity) in corticospinal tract (left) on FA (fractional anisotropy) skeleton (from dMRI data)
1610	25112	IDP_dMRI_TBSS_MD_Medial_lemniscus_R	WM tract diffusivity	Mean MD (mean diffusivity) in medial lemniscus (right) on FA (fractional anisotropy) skeleton (from dMRI data)
1611	25113	IDP_dMRI_TBSS_MD_Medial_lemniscus_L	WM tract diffusivity	Mean MD (mean diffusivity) in medial lemniscus (left) on FA (fractional anisotropy) skeleton (from dMRI data)
1612	25114	IDP_dMRI_TBSS_MD_Inferior_cerebellar_peduncle_R	WM tract diffusivity	Mean MD (mean diffusivity) in inferior cerebellar peduncle (right) on FA (fractional anisotropy) skeleton (from dMRI data)
1613	25115	IDP_dMRI_TBSS_MD_Inferior_cerebellar_peduncle_L	WM tract diffusivity	Mean MD (mean diffusivity) in inferior cerebellar peduncle (left) on FA (fractional anisotropy) skeleton (from dMRI data)
1614	25116	IDP_dMRI_TBSS_MD_Superior_cerebellar_peduncle_R	WM tract diffusivity	Mean MD (mean diffusivity) in superior cerebellar peduncle (right) on FA (fractional anisotropy) skeleton (from dMRI data)
1615	25117	IDP_dMRI_TBSS_MD_Superior_cerebellar_peduncle_L	WM tract diffusivity	Mean MD (mean diffusivity) in superior cerebellar peduncle (left) on FA (fractional anisotropy) skeleton (from dMRI data)
1616	25118	IDP_dMRI_TBSS_MD_Cerebral_peduncle_R	WM tract diffusivity	Mean MD (mean diffusivity) in cerebral peduncle (right) on FA (fractional anisotropy) skeleton (from dMRI data)
1617	25119	IDP_dMRI_TBSS_MD_Cerebral_peduncle_L	WM tract diffusivity	Mean MD (mean diffusivity) in cerebral peduncle (left) on FA (fractional anisotropy) skeleton (from dMRI data)
1618	25120	IDP_dMRI_TBSS_MD_Anterior_limb_of_internal_capsule_R	WM tract diffusivity	Mean MD (mean diffusivity) in anterior limb of internal capsule (right) on FA (fractional anisotropy) skeleton (from dMRI data)
1619	25121	IDP_dMRI_TBSS_MD_Anterior_limb_of_internal_capsule_L	WM tract diffusivity	Mean MD (mean diffusivity) in anterior limb of internal capsule (left) on FA (fractional anisotropy) skeleton (from dMRI data)
1620	25122	IDP_dMRI_TBSS_MD_Posterior_limb_of_internal_capsule_R	WM tract diffusivity	Mean MD (mean diffusivity) in posterior limb of internal capsule (right) on FA (fractional anisotropy) skeleton (from dMRI data)
1621	25123	IDP_dMRI_TBSS_MD_Posterior_limb_of_internal_capsule_L	WM tract diffusivity	Mean MD (mean diffusivity) in posterior limb of internal capsule (left) on FA (fractional anisotropy) skeleton (from dMRI data)
1622	25124	IDP_dMRI_TBSS_MD_Retrolenticular_part_of_internal_capsule_R	WM tract diffusivity	Mean MD (mean diffusivity) in retrolenticular part of internal capsule (right) on FA (fractional anisotropy) skeleton (from dMRI data)
1623	25125	IDP_dMRI_TBSS_MD_Retrolenticular_part_of_internal_capsule_L	WM tract diffusivity	Mean MD (mean diffusivity) in retrolenticular part of internal capsule (left) on FA (fractional anisotropy) skeleton (from dMRI data)
1624	25126	IDP_dMRI_TBSS_MD_Anterior_corona_radiata_R	WM tract diffusivity	Mean MD (mean diffusivity) in anterior corona radiata (right) on FA (fractional anisotropy) skeleton (from dMRI data)
1625	25127	IDP_dMRI_TBSS_MD_Anterior_corona_radiata_L	WM tract diffusivity	Mean MD (mean diffusivity) in anterior corona radiata (left) on FA (fractional anisotropy) skeleton (from dMRI data)
1626	25128	IDP_dMRI_TBSS_MD_Superior_corona_radiata_R	WM tract diffusivity	Mean MD (mean diffusivity) in superior corona radiata (right) on FA (fractional anisotropy) skeleton (from dMRI data)
1627	25129	IDP_dMRI_TBSS_MD_Superior_corona_radiata_L	WM tract diffusivity	Mean MD (mean diffusivity) in superior corona radiata (left) on FA (fractional anisotropy) skeleton (from dMRI data)
1628	25130	IDP_dMRI_TBSS_MD_Posterior_corona_radiata_R	WM tract diffusivity	Mean MD (mean diffusivity) in posterior corona radiata (right) on FA (fractional anisotropy) skeleton (from dMRI data)
1629	25131	IDP_dMRI_TBSS_MD_Posterior_corona_radiata_L	WM tract diffusivity	Mean MD (mean diffusivity) in posterior corona radiata (left) on FA (fractional anisotropy) skeleton (from dMRI data)
1630	25132	IDP_dMRI_TBSS_MD_Posterior_thalamic_radiation_R	WM tract diffusivity	Mean MD (mean diffusivity) in posterior thalamic radiation (right) on FA (fractional anisotropy) skeleton (from dMRI data)
1631	25133	IDP_dMRI_TBSS_MD_Posterior_thalamic_radiation_L	WM tract diffusivity	Mean MD (mean diffusivity) in posterior thalamic radiation (left) on FA (fractional anisotropy) skeleton (from dMRI data)
1632	25134	IDP_dMRI_TBSS_MD_Sagittal_stratum_R	WM tract diffusivity	Mean MD (mean diffusivity) in sagittal stratum (right) on FA (fractional anisotropy) skeleton (from dMRI data)
1633	25135	IDP_dMRI_TBSS_MD_Sagittal_stratum_L	WM tract diffusivity	Mean MD (mean diffusivity) in sagittal stratum (left) on FA (fractional anisotropy) skeleton (from dMRI data)
1634	25136	IDP_dMRI_TBSS_MD_External_capsule_R	WM tract diffusivity	Mean MD (mean diffusivity) in external capsule (right) on FA (fractional anisotropy) skeleton (from dMRI data)
1635	25137	IDP_dMRI_TBSS_MD_External_capsule_L	WM tract diffusivity	Mean MD (mean diffusivity) in external capsule (left) on FA (fractional anisotropy) skeleton (from dMRI data)
1636	25138	IDP_dMRI_TBSS_MD_Cingulum_cingulate_gyrus_R	WM tract diffusivity	Mean MD (mean diffusivity) in cingulum cingulate gyrus (right) on FA (fractional anisotropy) skeleton (from dMRI data)
1637	25139	IDP_dMRI_TBSS_MD_Cingulum_cingulate_gyrus_L	WM tract diffusivity	Mean MD (mean diffusivity) in cingulum cingulate gyrus (left) on FA (fractional anisotropy) skeleton (from dMRI data)
1638	25140	IDP_dMRI_TBSS_MD_Cingulum_hippocampus_R	WM tract diffusivity	Mean MD (mean diffusivity) in cingulum hippocampus (right) on FA (fractional anisotropy) skeleton (from dMRI data)
1639	25141	IDP_dMRI_TBSS_MD_Cingulum_hippocampus_L	WM tract diffusivity	Mean MD (mean diffusivity) in cingulum hippocampus (left) on FA (fractional anisotropy) skeleton (from dMRI data)
1640	25142	IDP_dMRI_TBSS_MD_Fornix_cres+Stria_terminalis_R	WM tract diffusivity	Mean MD (mean diffusivity) in fornix cres+stria terminalis (right) on FA (fractional anisotropy) skeleton (from dMRI data)
1641	25143	IDP_dMRI_TBSS_MD_Fornix_cres+Stria_terminalis_L	WM tract diffusivity	Mean MD (mean diffusivity) in fornix cres+stria terminalis (left) on FA (fractional anisotropy) skeleton (from dMRI data)
1642	25144	IDP_dMRI_TBSS_MD_Superior_longitudinal_fasciculus_R	WM tract diffusivity	Mean MD (mean diffusivity) in superior longitudinal fasciculus (right) on FA (fractional anisotropy) skeleton (from dMRI data)
1643	25145	IDP_dMRI_TBSS_MD_Superior_longitudinal_fasciculus_L	WM tract diffusivity	Mean MD (mean diffusivity) in superior longitudinal fasciculus (left) on FA (fractional anisotropy) skeleton (from dMRI data)
1644	25146	IDP_dMRI_TBSS_MD_Superior_fronto-occipital_fasciculus_R	WM tract diffusivity	Mean MD (mean diffusivity) in superior fronto-occipital fasciculus (right) on FA (fractional anisotropy) skeleton (from dMRI data)
1645	25147	IDP_dMRI_TBSS_MD_Superior_fronto-occipital_fasciculus_L	WM tract diffusivity	Mean MD (mean diffusivity) in superior fronto-occipital fasciculus (left) on FA (fractional anisotropy) skeleton (from dMRI data)
1646	25148	IDP_dMRI_TBSS_MD_Uncinate_fasciculus_R	WM tract diffusivity	Mean MD (mean diffusivity) in uncinate fasciculus (right) on FA (fractional anisotropy) skeleton (from dMRI data)
1647	25149	IDP_dMRI_TBSS_MD_Uncinate_fasciculus_L	WM tract diffusivity	Mean MD (mean diffusivity) in uncinate fasciculus (left) on FA (fractional anisotropy) skeleton (from dMRI data)
1648	25150	IDP_dMRI_TBSS_MD_Tapetum_R	WM tract diffusivity	Mean MD (mean diffusivity) in tapetum (right) on FA (fractional anisotropy) skeleton (from dMRI data)
1649	25151	IDP_dMRI_TBSS_MD_Tapetum_L	WM tract diffusivity	Mean MD (mean diffusivity) in tapetum (left) on FA (fractional anisotropy) skeleton (from dMRI data)
1650	25200	IDP_dMRI_TBSS_L1_Middle_cerebellar_peduncle	WM tract diffusivity	Mean L1 in middle cerebellar peduncle on FA (fractional anisotropy) skeleton (from dMRI data)
1651	25201	IDP_dMRI_TBSS_L1_Pontine_crossing_tract	WM tract diffusivity	Mean L1 in pontine crossing tract on FA (fractional anisotropy) skeleton (from dMRI data)
1652	25202	IDP_dMRI_TBSS_L1_Genu_of_corpus_callosum	WM tract diffusivity	Mean L1 in genu of corpus callosum on FA (fractional anisotropy) skeleton (from dMRI data)
1653	25203	IDP_dMRI_TBSS_L1_Body_of_corpus_callosum	WM tract diffusivity	Mean L1 in body of corpus callosum on FA (fractional anisotropy) skeleton (from dMRI data)
1654	25204	IDP_dMRI_TBSS_L1_Splenium_of_corpus_callosum	WM tract diffusivity	Mean L1 in splenium of corpus callosum on FA (fractional anisotropy) skeleton (from dMRI data)
1655	25205	IDP_dMRI_TBSS_L1_Fornix	WM tract diffusivity	Mean L1 in fornix on FA (fractional anisotropy) skeleton (from dMRI data)
1656	25206	IDP_dMRI_TBSS_L1_Corticospinal_tract_R	WM tract diffusivity	Mean L1 in corticospinal tract (right) on FA (fractional anisotropy) skeleton (from dMRI data)
1657	25207	IDP_dMRI_TBSS_L1_Corticospinal_tract_L	WM tract diffusivity	Mean L1 in corticospinal tract (left) on FA (fractional anisotropy) skeleton (from dMRI data)
1658	25208	IDP_dMRI_TBSS_L1_Medial_lemniscus_R	WM tract diffusivity	Mean L1 in medial lemniscus (right) on FA (fractional anisotropy) skeleton (from dMRI data)
1659	25209	IDP_dMRI_TBSS_L1_Medial_lemniscus_L	WM tract diffusivity	Mean L1 in medial lemniscus (left) on FA (fractional anisotropy) skeleton (from dMRI data)
1660	25210	IDP_dMRI_TBSS_L1_Inferior_cerebellar_peduncle_R	WM tract diffusivity	Mean L1 in inferior cerebellar peduncle (right) on FA (fractional anisotropy) skeleton (from dMRI data)
1661	25211	IDP_dMRI_TBSS_L1_Inferior_cerebellar_peduncle_L	WM tract diffusivity	Mean L1 in inferior cerebellar peduncle (left) on FA (fractional anisotropy) skeleton (from dMRI data)
1662	25212	IDP_dMRI_TBSS_L1_Superior_cerebellar_peduncle_R	WM tract diffusivity	Mean L1 in superior cerebellar peduncle (right) on FA (fractional anisotropy) skeleton (from dMRI data)
1663	25213	IDP_dMRI_TBSS_L1_Superior_cerebellar_peduncle_L	WM tract diffusivity	Mean L1 in superior cerebellar peduncle (left) on FA (fractional anisotropy) skeleton (from dMRI data)
1664	25214	IDP_dMRI_TBSS_L1_Cerebral_peduncle_R	WM tract diffusivity	Mean L1 in cerebral peduncle (right) on FA (fractional anisotropy) skeleton (from dMRI data)
1665	25215	IDP_dMRI_TBSS_L1_Cerebral_peduncle_L	WM tract diffusivity	Mean L1 in cerebral peduncle (left) on FA (fractional anisotropy) skeleton (from dMRI data)
1666	25216	IDP_dMRI_TBSS_L1_Anterior_limb_of_internal_capsule_R	WM tract diffusivity	Mean L1 in anterior limb of internal capsule (right) on FA (fractional anisotropy) skeleton (from dMRI data)
1667	25217	IDP_dMRI_TBSS_L1_Anterior_limb_of_internal_capsule_L	WM tract diffusivity	Mean L1 in anterior limb of internal capsule (left) on FA (fractional anisotropy) skeleton (from dMRI data)
1668	25218	IDP_dMRI_TBSS_L1_Posterior_limb_of_internal_capsule_R	WM tract diffusivity	Mean L1 in posterior limb of internal capsule (right) on FA (fractional anisotropy) skeleton (from dMRI data)
1669	25219	IDP_dMRI_TBSS_L1_Posterior_limb_of_internal_capsule_L	WM tract diffusivity	Mean L1 in posterior limb of internal capsule (left) on FA (fractional anisotropy) skeleton (from dMRI data)
1670	25220	IDP_dMRI_TBSS_L1_Retrolenticular_part_of_internal_capsule_R	WM tract diffusivity	Mean L1 in retrolenticular part of internal capsule (right) on FA (fractional anisotropy) skeleton (from dMRI data)
1671	25221	IDP_dMRI_TBSS_L1_Retrolenticular_part_of_internal_capsule_L	WM tract diffusivity	Mean L1 in retrolenticular part of internal capsule (left) on FA (fractional anisotropy) skeleton (from dMRI data)
1672	25222	IDP_dMRI_TBSS_L1_Anterior_corona_radiata_R	WM tract diffusivity	Mean L1 in anterior corona radiata (right) on FA (fractional anisotropy) skeleton (from dMRI data)
1673	25223	IDP_dMRI_TBSS_L1_Anterior_corona_radiata_L	WM tract diffusivity	Mean L1 in anterior corona radiata (left) on FA (fractional anisotropy) skeleton (from dMRI data)
1674	25224	IDP_dMRI_TBSS_L1_Superior_corona_radiata_R	WM tract diffusivity	Mean L1 in superior corona radiata (right) on FA (fractional anisotropy) skeleton (from dMRI data)
1675	25225	IDP_dMRI_TBSS_L1_Superior_corona_radiata_L	WM tract diffusivity	Mean L1 in superior corona radiata (left) on FA (fractional anisotropy) skeleton (from dMRI data)
1676	25226	IDP_dMRI_TBSS_L1_Posterior_corona_radiata_R	WM tract diffusivity	Mean L1 in posterior corona radiata (right) on FA (fractional anisotropy) skeleton (from dMRI data)
1677	25227	IDP_dMRI_TBSS_L1_Posterior_corona_radiata_L	WM tract diffusivity	Mean L1 in posterior corona radiata (left) on FA (fractional anisotropy) skeleton (from dMRI data)
1678	25228	IDP_dMRI_TBSS_L1_Posterior_thalamic_radiation_R	WM tract diffusivity	Mean L1 in posterior thalamic radiation (right) on FA (fractional anisotropy) skeleton (from dMRI data)
1679	25229	IDP_dMRI_TBSS_L1_Posterior_thalamic_radiation_L	WM tract diffusivity	Mean L1 in posterior thalamic radiation (left) on FA (fractional anisotropy) skeleton (from dMRI data)
1680	25230	IDP_dMRI_TBSS_L1_Sagittal_stratum_R	WM tract diffusivity	Mean L1 in sagittal stratum (right) on FA (fractional anisotropy) skeleton (from dMRI data)
1681	25231	IDP_dMRI_TBSS_L1_Sagittal_stratum_L	WM tract diffusivity	Mean L1 in sagittal stratum (left) on FA (fractional anisotropy) skeleton (from dMRI data)
1682	25232	IDP_dMRI_TBSS_L1_External_capsule_R	WM tract diffusivity	Mean L1 in external capsule (right) on FA (fractional anisotropy) skeleton (from dMRI data)
1683	25233	IDP_dMRI_TBSS_L1_External_capsule_L	WM tract diffusivity	Mean L1 in external capsule (left) on FA (fractional anisotropy) skeleton (from dMRI data)
1684	25234	IDP_dMRI_TBSS_L1_Cingulum_cingulate_gyrus_R	WM tract diffusivity	Mean L1 in cingulum cingulate gyrus (right) on FA (fractional anisotropy) skeleton (from dMRI data)
1685	25235	IDP_dMRI_TBSS_L1_Cingulum_cingulate_gyrus_L	WM tract diffusivity	Mean L1 in cingulum cingulate gyrus (left) on FA (fractional anisotropy) skeleton (from dMRI data)
1686	25236	IDP_dMRI_TBSS_L1_Cingulum_hippocampus_R	WM tract diffusivity	Mean L1 in cingulum hippocampus (right) on FA (fractional anisotropy) skeleton (from dMRI data)
1687	25237	IDP_dMRI_TBSS_L1_Cingulum_hippocampus_L	WM tract diffusivity	Mean L1 in cingulum hippocampus (left) on FA (fractional anisotropy) skeleton (from dMRI data)
1688	25238	IDP_dMRI_TBSS_L1_Fornix_cres+Stria_terminalis_R	WM tract diffusivity	Mean L1 in fornix cres+stria terminalis (right) on FA (fractional anisotropy) skeleton (from dMRI data)
1689	25239	IDP_dMRI_TBSS_L1_Fornix_cres+Stria_terminalis_L	WM tract diffusivity	Mean L1 in fornix cres+stria terminalis (left) on FA (fractional anisotropy) skeleton (from dMRI data)
1690	25240	IDP_dMRI_TBSS_L1_Superior_longitudinal_fasciculus_R	WM tract diffusivity	Mean L1 in superior longitudinal fasciculus (right) on FA (fractional anisotropy) skeleton (from dMRI data)
1691	25241	IDP_dMRI_TBSS_L1_Superior_longitudinal_fasciculus_L	WM tract diffusivity	Mean L1 in superior longitudinal fasciculus (left) on FA (fractional anisotropy) skeleton (from dMRI data)
1692	25242	IDP_dMRI_TBSS_L1_Superior_fronto-occipital_fasciculus_R	WM tract diffusivity	Mean L1 in superior fronto-occipital fasciculus (right) on FA (fractional anisotropy) skeleton (from dMRI data)
1693	25243	IDP_dMRI_TBSS_L1_Superior_fronto-occipital_fasciculus_L	WM tract diffusivity	Mean L1 in superior fronto-occipital fasciculus (left) on FA (fractional anisotropy) skeleton (from dMRI data)
1694	25244	IDP_dMRI_TBSS_L1_Uncinate_fasciculus_R	WM tract diffusivity	Mean L1 in uncinate fasciculus (right) on FA (fractional anisotropy) skeleton (from dMRI data)
1695	25245	IDP_dMRI_TBSS_L1_Uncinate_fasciculus_L	WM tract diffusivity	Mean L1 in uncinate fasciculus (left) on FA (fractional anisotropy) skeleton (from dMRI data)
1696	25246	IDP_dMRI_TBSS_L1_Tapetum_R	WM tract diffusivity	Mean L1 in tapetum (right) on FA (fractional anisotropy) skeleton (from dMRI data)
1697	25247	IDP_dMRI_TBSS_L1_Tapetum_L	WM tract diffusivity	Mean L1 in tapetum (left) on FA (fractional anisotropy) skeleton (from dMRI data)
1698	25248	IDP_dMRI_TBSS_L2_Middle_cerebellar_peduncle	WM tract diffusivity	Mean L2 in middle cerebellar peduncle on FA (fractional anisotropy) skeleton (from dMRI data)
1699	25249	IDP_dMRI_TBSS_L2_Pontine_crossing_tract	WM tract diffusivity	Mean L2 in pontine crossing tract on FA (fractional anisotropy) skeleton (from dMRI data)
1700	25250	IDP_dMRI_TBSS_L2_Genu_of_corpus_callosum	WM tract diffusivity	Mean L2 in genu of corpus callosum on FA (fractional anisotropy) skeleton (from dMRI data)
1701	25251	IDP_dMRI_TBSS_L2_Body_of_corpus_callosum	WM tract diffusivity	Mean L2 in body of corpus callosum on FA (fractional anisotropy) skeleton (from dMRI data)
1702	25252	IDP_dMRI_TBSS_L2_Splenium_of_corpus_callosum	WM tract diffusivity	Mean L2 in splenium of corpus callosum on FA (fractional anisotropy) skeleton (from dMRI data)
1703	25253	IDP_dMRI_TBSS_L2_Fornix	WM tract diffusivity	Mean L2 in fornix on FA (fractional anisotropy) skeleton (from dMRI data)
1704	25254	IDP_dMRI_TBSS_L2_Corticospinal_tract_R	WM tract diffusivity	Mean L2 in corticospinal tract (right) on FA (fractional anisotropy) skeleton (from dMRI data)
1705	25255	IDP_dMRI_TBSS_L2_Corticospinal_tract_L	WM tract diffusivity	Mean L2 in corticospinal tract (left) on FA (fractional anisotropy) skeleton (from dMRI data)
1706	25256	IDP_dMRI_TBSS_L2_Medial_lemniscus_R	WM tract diffusivity	Mean L2 in medial lemniscus (right) on FA (fractional anisotropy) skeleton (from dMRI data)
1707	25257	IDP_dMRI_TBSS_L2_Medial_lemniscus_L	WM tract diffusivity	Mean L2 in medial lemniscus (left) on FA (fractional anisotropy) skeleton (from dMRI data)
1708	25258	IDP_dMRI_TBSS_L2_Inferior_cerebellar_peduncle_R	WM tract diffusivity	Mean L2 in inferior cerebellar peduncle (right) on FA (fractional anisotropy) skeleton (from dMRI data)
1709	25259	IDP_dMRI_TBSS_L2_Inferior_cerebellar_peduncle_L	WM tract diffusivity	Mean L2 in inferior cerebellar peduncle (left) on FA (fractional anisotropy) skeleton (from dMRI data)
1710	25260	IDP_dMRI_TBSS_L2_Superior_cerebellar_peduncle_R	WM tract diffusivity	Mean L2 in superior cerebellar peduncle (right) on FA (fractional anisotropy) skeleton (from dMRI data)
1711	25261	IDP_dMRI_TBSS_L2_Superior_cerebellar_peduncle_L	WM tract diffusivity	Mean L2 in superior cerebellar peduncle (left) on FA (fractional anisotropy) skeleton (from dMRI data)
1712	25262	IDP_dMRI_TBSS_L2_Cerebral_peduncle_R	WM tract diffusivity	Mean L2 in cerebral peduncle (right) on FA (fractional anisotropy) skeleton (from dMRI data)
1713	25263	IDP_dMRI_TBSS_L2_Cerebral_peduncle_L	WM tract diffusivity	Mean L2 in cerebral peduncle (left) on FA (fractional anisotropy) skeleton (from dMRI data)
1714	25264	IDP_dMRI_TBSS_L2_Anterior_limb_of_internal_capsule_R	WM tract diffusivity	Mean L2 in anterior limb of internal capsule (right) on FA (fractional anisotropy) skeleton (from dMRI data)
1715	25265	IDP_dMRI_TBSS_L2_Anterior_limb_of_internal_capsule_L	WM tract diffusivity	Mean L2 in anterior limb of internal capsule (left) on FA (fractional anisotropy) skeleton (from dMRI data)
1716	25266	IDP_dMRI_TBSS_L2_Posterior_limb_of_internal_capsule_R	WM tract diffusivity	Mean L2 in posterior limb of internal capsule (right) on FA (fractional anisotropy) skeleton (from dMRI data)
1717	25267	IDP_dMRI_TBSS_L2_Posterior_limb_of_internal_capsule_L	WM tract diffusivity	Mean L2 in posterior limb of internal capsule (left) on FA (fractional anisotropy) skeleton (from dMRI data)
1718	25268	IDP_dMRI_TBSS_L2_Retrolenticular_part_of_internal_capsule_R	WM tract diffusivity	Mean L2 in retrolenticular part of internal capsule (right) on FA (fractional anisotropy) skeleton (from dMRI data)
1719	25269	IDP_dMRI_TBSS_L2_Retrolenticular_part_of_internal_capsule_L	WM tract diffusivity	Mean L2 in retrolenticular part of internal capsule (left) on FA (fractional anisotropy) skeleton (from dMRI data)
1720	25270	IDP_dMRI_TBSS_L2_Anterior_corona_radiata_R	WM tract diffusivity	Mean L2 in anterior corona radiata (right) on FA (fractional anisotropy) skeleton (from dMRI data)
1721	25271	IDP_dMRI_TBSS_L2_Anterior_corona_radiata_L	WM tract diffusivity	Mean L2 in anterior corona radiata (left) on FA (fractional anisotropy) skeleton (from dMRI data)
1722	25272	IDP_dMRI_TBSS_L2_Superior_corona_radiata_R	WM tract diffusivity	Mean L2 in superior corona radiata (right) on FA (fractional anisotropy) skeleton (from dMRI data)
1723	25273	IDP_dMRI_TBSS_L2_Superior_corona_radiata_L	WM tract diffusivity	Mean L2 in superior corona radiata (left) on FA (fractional anisotropy) skeleton (from dMRI data)
1724	25274	IDP_dMRI_TBSS_L2_Posterior_corona_radiata_R	WM tract diffusivity	Mean L2 in posterior corona radiata (right) on FA (fractional anisotropy) skeleton (from dMRI data)
1725	25275	IDP_dMRI_TBSS_L2_Posterior_corona_radiata_L	WM tract diffusivity	Mean L2 in posterior corona radiata (left) on FA (fractional anisotropy) skeleton (from dMRI data)
1726	25276	IDP_dMRI_TBSS_L2_Posterior_thalamic_radiation_R	WM tract diffusivity	Mean L2 in posterior thalamic radiation (right) on FA (fractional anisotropy) skeleton (from dMRI data)
1727	25277	IDP_dMRI_TBSS_L2_Posterior_thalamic_radiation_L	WM tract diffusivity	Mean L2 in posterior thalamic radiation (left) on FA (fractional anisotropy) skeleton (from dMRI data)
1728	25278	IDP_dMRI_TBSS_L2_Sagittal_stratum_R	WM tract diffusivity	Mean L2 in sagittal stratum (right) on FA (fractional anisotropy) skeleton (from dMRI data)
1729	25279	IDP_dMRI_TBSS_L2_Sagittal_stratum_L	WM tract diffusivity	Mean L2 in sagittal stratum (left) on FA (fractional anisotropy) skeleton (from dMRI data)
1730	25280	IDP_dMRI_TBSS_L2_External_capsule_R	WM tract diffusivity	Mean L2 in external capsule (right) on FA (fractional anisotropy) skeleton (from dMRI data)
1731	25281	IDP_dMRI_TBSS_L2_External_capsule_L	WM tract diffusivity	Mean L2 in external capsule (left) on FA (fractional anisotropy) skeleton (from dMRI data)
1732	25282	IDP_dMRI_TBSS_L2_Cingulum_cingulate_gyrus_R	WM tract diffusivity	Mean L2 in cingulum cingulate gyrus (right) on FA (fractional anisotropy) skeleton (from dMRI data)
1733	25283	IDP_dMRI_TBSS_L2_Cingulum_cingulate_gyrus_L	WM tract diffusivity	Mean L2 in cingulum cingulate gyrus (left) on FA (fractional anisotropy) skeleton (from dMRI data)
1734	25284	IDP_dMRI_TBSS_L2_Cingulum_hippocampus_R	WM tract diffusivity	Mean L2 in cingulum hippocampus (right) on FA (fractional anisotropy) skeleton (from dMRI data)
1735	25285	IDP_dMRI_TBSS_L2_Cingulum_hippocampus_L	WM tract diffusivity	Mean L2 in cingulum hippocampus (left) on FA (fractional anisotropy) skeleton (from dMRI data)
1736	25286	IDP_dMRI_TBSS_L2_Fornix_cres+Stria_terminalis_R	WM tract diffusivity	Mean L2 in fornix cres+stria terminalis (right) on FA (fractional anisotropy) skeleton (from dMRI data)
1737	25287	IDP_dMRI_TBSS_L2_Fornix_cres+Stria_terminalis_L	WM tract diffusivity	Mean L2 in fornix cres+stria terminalis (left) on FA (fractional anisotropy) skeleton (from dMRI data)
1738	25288	IDP_dMRI_TBSS_L2_Superior_longitudinal_fasciculus_R	WM tract diffusivity	Mean L2 in superior longitudinal fasciculus (right) on FA (fractional anisotropy) skeleton (from dMRI data)
1739	25289	IDP_dMRI_TBSS_L2_Superior_longitudinal_fasciculus_L	WM tract diffusivity	Mean L2 in superior longitudinal fasciculus (left) on FA (fractional anisotropy) skeleton (from dMRI data)
1740	25290	IDP_dMRI_TBSS_L2_Superior_fronto-occipital_fasciculus_R	WM tract diffusivity	Mean L2 in superior fronto-occipital fasciculus (right) on FA (fractional anisotropy) skeleton (from dMRI data)
1741	25291	IDP_dMRI_TBSS_L2_Superior_fronto-occipital_fasciculus_L	WM tract diffusivity	Mean L2 in superior fronto-occipital fasciculus (left) on FA (fractional anisotropy) skeleton (from dMRI data)
1742	25292	IDP_dMRI_TBSS_L2_Uncinate_fasciculus_R	WM tract diffusivity	Mean L2 in uncinate fasciculus (right) on FA (fractional anisotropy) skeleton (from dMRI data)
1743	25293	IDP_dMRI_TBSS_L2_Uncinate_fasciculus_L	WM tract diffusivity	Mean L2 in uncinate fasciculus (left) on FA (fractional anisotropy) skeleton (from dMRI data)
1744	25294	IDP_dMRI_TBSS_L2_Tapetum_R	WM tract diffusivity	Mean L2 in tapetum (right) on FA (fractional anisotropy) skeleton (from dMRI data)
1745	25295	IDP_dMRI_TBSS_L2_Tapetum_L	WM tract diffusivity	Mean L2 in tapetum (left) on FA (fractional anisotropy) skeleton (from dMRI data)
1746	25296	IDP_dMRI_TBSS_L3_Middle_cerebellar_peduncle	WM tract diffusivity	Mean L3 in middle cerebellar peduncle on FA (fractional anisotropy) skeleton (from dMRI data)
1747	25297	IDP_dMRI_TBSS_L3_Pontine_crossing_tract	WM tract diffusivity	Mean L3 in pontine crossing tract on FA (fractional anisotropy) skeleton (from dMRI data)
1748	25298	IDP_dMRI_TBSS_L3_Genu_of_corpus_callosum	WM tract diffusivity	Mean L3 in genu of corpus callosum on FA (fractional anisotropy) skeleton (from dMRI data)
1749	25299	IDP_dMRI_TBSS_L3_Body_of_corpus_callosum	WM tract diffusivity	Mean L3 in body of corpus callosum on FA (fractional anisotropy) skeleton (from dMRI data)
1750	25300	IDP_dMRI_TBSS_L3_Splenium_of_corpus_callosum	WM tract diffusivity	Mean L3 in splenium of corpus callosum on FA (fractional anisotropy) skeleton (from dMRI data)
1751	25301	IDP_dMRI_TBSS_L3_Fornix	WM tract diffusivity	Mean L3 in fornix on FA (fractional anisotropy) skeleton (from dMRI data)
1752	25302	IDP_dMRI_TBSS_L3_Corticospinal_tract_R	WM tract diffusivity	Mean L3 in corticospinal tract (right) on FA (fractional anisotropy) skeleton (from dMRI data)
1753	25303	IDP_dMRI_TBSS_L3_Corticospinal_tract_L	WM tract diffusivity	Mean L3 in corticospinal tract (left) on FA (fractional anisotropy) skeleton (from dMRI data)
1754	25304	IDP_dMRI_TBSS_L3_Medial_lemniscus_R	WM tract diffusivity	Mean L3 in medial lemniscus (right) on FA (fractional anisotropy) skeleton (from dMRI data)
1755	25305	IDP_dMRI_TBSS_L3_Medial_lemniscus_L	WM tract diffusivity	Mean L3 in medial lemniscus (left) on FA (fractional anisotropy) skeleton (from dMRI data)
1756	25306	IDP_dMRI_TBSS_L3_Inferior_cerebellar_peduncle_R	WM tract diffusivity	Mean L3 in inferior cerebellar peduncle (right) on FA (fractional anisotropy) skeleton (from dMRI data)
1757	25307	IDP_dMRI_TBSS_L3_Inferior_cerebellar_peduncle_L	WM tract diffusivity	Mean L3 in inferior cerebellar peduncle (left) on FA (fractional anisotropy) skeleton (from dMRI data)
1758	25308	IDP_dMRI_TBSS_L3_Superior_cerebellar_peduncle_R	WM tract diffusivity	Mean L3 in superior cerebellar peduncle (right) on FA (fractional anisotropy) skeleton (from dMRI data)
1759	25309	IDP_dMRI_TBSS_L3_Superior_cerebellar_peduncle_L	WM tract diffusivity	Mean L3 in superior cerebellar peduncle (left) on FA (fractional anisotropy) skeleton (from dMRI data)
1760	25310	IDP_dMRI_TBSS_L3_Cerebral_peduncle_R	WM tract diffusivity	Mean L3 in cerebral peduncle (right) on FA (fractional anisotropy) skeleton (from dMRI data)
1761	25311	IDP_dMRI_TBSS_L3_Cerebral_peduncle_L	WM tract diffusivity	Mean L3 in cerebral peduncle (left) on FA (fractional anisotropy) skeleton (from dMRI data)
1762	25312	IDP_dMRI_TBSS_L3_Anterior_limb_of_internal_capsule_R	WM tract diffusivity	Mean L3 in anterior limb of internal capsule (right) on FA (fractional anisotropy) skeleton (from dMRI data)
1763	25313	IDP_dMRI_TBSS_L3_Anterior_limb_of_internal_capsule_L	WM tract diffusivity	Mean L3 in anterior limb of internal capsule (left) on FA (fractional anisotropy) skeleton (from dMRI data)
1764	25314	IDP_dMRI_TBSS_L3_Posterior_limb_of_internal_capsule_R	WM tract diffusivity	Mean L3 in posterior limb of internal capsule (right) on FA (fractional anisotropy) skeleton (from dMRI data)
1765	25315	IDP_dMRI_TBSS_L3_Posterior_limb_of_internal_capsule_L	WM tract diffusivity	Mean L3 in posterior limb of internal capsule (left) on FA (fractional anisotropy) skeleton (from dMRI data)
1766	25316	IDP_dMRI_TBSS_L3_Retrolenticular_part_of_internal_capsule_R	WM tract diffusivity	Mean L3 in retrolenticular part of internal capsule (right) on FA (fractional anisotropy) skeleton (from dMRI data)
1767	25317	IDP_dMRI_TBSS_L3_Retrolenticular_part_of_internal_capsule_L	WM tract diffusivity	Mean L3 in retrolenticular part of internal capsule (left) on FA (fractional anisotropy) skeleton (from dMRI data)
1768	25318	IDP_dMRI_TBSS_L3_Anterior_corona_radiata_R	WM tract diffusivity	Mean L3 in anterior corona radiata (right) on FA (fractional anisotropy) skeleton (from dMRI data)
1769	25319	IDP_dMRI_TBSS_L3_Anterior_corona_radiata_L	WM tract diffusivity	Mean L3 in anterior corona radiata (left) on FA (fractional anisotropy) skeleton (from dMRI data)
1770	25320	IDP_dMRI_TBSS_L3_Superior_corona_radiata_R	WM tract diffusivity	Mean L3 in superior corona radiata (right) on FA (fractional anisotropy) skeleton (from dMRI data)
1771	25321	IDP_dMRI_TBSS_L3_Superior_corona_radiata_L	WM tract diffusivity	Mean L3 in superior corona radiata (left) on FA (fractional anisotropy) skeleton (from dMRI data)
1772	25322	IDP_dMRI_TBSS_L3_Posterior_corona_radiata_R	WM tract diffusivity	Mean L3 in posterior corona radiata (right) on FA (fractional anisotropy) skeleton (from dMRI data)
1773	25323	IDP_dMRI_TBSS_L3_Posterior_corona_radiata_L	WM tract diffusivity	Mean L3 in posterior corona radiata (left) on FA (fractional anisotropy) skeleton (from dMRI data)
1774	25324	IDP_dMRI_TBSS_L3_Posterior_thalamic_radiation_R	WM tract diffusivity	Mean L3 in posterior thalamic radiation (right) on FA (fractional anisotropy) skeleton (from dMRI data)
1775	25325	IDP_dMRI_TBSS_L3_Posterior_thalamic_radiation_L	WM tract diffusivity	Mean L3 in posterior thalamic radiation (left) on FA (fractional anisotropy) skeleton (from dMRI data)
1776	25326	IDP_dMRI_TBSS_L3_Sagittal_stratum_R	WM tract diffusivity	Mean L3 in sagittal stratum (right) on FA (fractional anisotropy) skeleton (from dMRI data)
1777	25327	IDP_dMRI_TBSS_L3_Sagittal_stratum_L	WM tract diffusivity	Mean L3 in sagittal stratum (left) on FA (fractional anisotropy) skeleton (from dMRI data)
1778	25328	IDP_dMRI_TBSS_L3_External_capsule_R	WM tract diffusivity	Mean L3 in external capsule (right) on FA (fractional anisotropy) skeleton (from dMRI data)
1779	25329	IDP_dMRI_TBSS_L3_External_capsule_L	WM tract diffusivity	Mean L3 in external capsule (left) on FA (fractional anisotropy) skeleton (from dMRI data)
1780	25330	IDP_dMRI_TBSS_L3_Cingulum_cingulate_gyrus_R	WM tract diffusivity	Mean L3 in cingulum cingulate gyrus (right) on FA (fractional anisotropy) skeleton (from dMRI data)
1781	25331	IDP_dMRI_TBSS_L3_Cingulum_cingulate_gyrus_L	WM tract diffusivity	Mean L3 in cingulum cingulate gyrus (left) on FA (fractional anisotropy) skeleton (from dMRI data)
1782	25332	IDP_dMRI_TBSS_L3_Cingulum_hippocampus_R	WM tract diffusivity	Mean L3 in cingulum hippocampus (right) on FA (fractional anisotropy) skeleton (from dMRI data)
1783	25333	IDP_dMRI_TBSS_L3_Cingulum_hippocampus_L	WM tract diffusivity	Mean L3 in cingulum hippocampus (left) on FA (fractional anisotropy) skeleton (from dMRI data)
1784	25334	IDP_dMRI_TBSS_L3_Fornix_cres+Stria_terminalis_R	WM tract diffusivity	Mean L3 in fornix cres+stria terminalis (right) on FA (fractional anisotropy) skeleton (from dMRI data)
1785	25335	IDP_dMRI_TBSS_L3_Fornix_cres+Stria_terminalis_L	WM tract diffusivity	Mean L3 in fornix cres+stria terminalis (left) on FA (fractional anisotropy) skeleton (from dMRI data)
1786	25336	IDP_dMRI_TBSS_L3_Superior_longitudinal_fasciculus_R	WM tract diffusivity	Mean L3 in superior longitudinal fasciculus (right) on FA (fractional anisotropy) skeleton (from dMRI data)
1787	25337	IDP_dMRI_TBSS_L3_Superior_longitudinal_fasciculus_L	WM tract diffusivity	Mean L3 in superior longitudinal fasciculus (left) on FA (fractional anisotropy) skeleton (from dMRI data)
1788	25338	IDP_dMRI_TBSS_L3_Superior_fronto-occipital_fasciculus_R	WM tract diffusivity	Mean L3 in superior fronto-occipital fasciculus (right) on FA (fractional anisotropy) skeleton (from dMRI data)
1789	25339	IDP_dMRI_TBSS_L3_Superior_fronto-occipital_fasciculus_L	WM tract diffusivity	Mean L3 in superior fronto-occipital fasciculus (left) on FA (fractional anisotropy) skeleton (from dMRI data)
1790	25340	IDP_dMRI_TBSS_L3_Uncinate_fasciculus_R	WM tract diffusivity	Mean L3 in uncinate fasciculus (right) on FA (fractional anisotropy) skeleton (from dMRI data)
1791	25341	IDP_dMRI_TBSS_L3_Uncinate_fasciculus_L	WM tract diffusivity	Mean L3 in uncinate fasciculus (left) on FA (fractional anisotropy) skeleton (from dMRI data)
1792	25342	IDP_dMRI_TBSS_L3_Tapetum_R	WM tract diffusivity	Mean L3 in tapetum (right) on FA (fractional anisotropy) skeleton (from dMRI data)
1793	25343	IDP_dMRI_TBSS_L3_Tapetum_L	WM tract diffusivity	Mean L3 in tapetum (left) on FA (fractional anisotropy) skeleton (from dMRI data)
1794	25515	IDP_dMRI_ProbtrackX_MD_ar_l	WM tract diffusivity	Weighted-mean MD (mean diffusivity) in tract left acoustic radiation (from dMRI data)
1795	25516	IDP_dMRI_ProbtrackX_MD_ar_r	WM tract diffusivity	Weighted-mean MD (mean diffusivity) in tract right acoustic radiation (from dMRI data)
1796	25517	IDP_dMRI_ProbtrackX_MD_atr_l	WM tract diffusivity	Weighted-mean MD (mean diffusivity) in tract left anterior thalamic radiation (from dMRI data)
1797	25518	IDP_dMRI_ProbtrackX_MD_atr_r	WM tract diffusivity	Weighted-mean MD (mean diffusivity) in tract right anterior thalamic radiation (from dMRI data)
1798	25519	IDP_dMRI_ProbtrackX_MD_cgc_l	WM tract diffusivity	Weighted-mean MD (mean diffusivity) in tract left cingulate gyrus part of cingulum (from dMRI data)
1799	25520	IDP_dMRI_ProbtrackX_MD_cgc_r	WM tract diffusivity	Weighted-mean MD (mean diffusivity) in tract right cingulate gyrus part of cingulum (from dMRI data)
1800	25521	IDP_dMRI_ProbtrackX_MD_cgh_l	WM tract diffusivity	Weighted-mean MD (mean diffusivity) in tract left parahippocampal part of cingulum (from dMRI data)
1801	25522	IDP_dMRI_ProbtrackX_MD_cgh_r	WM tract diffusivity	Weighted-mean MD (mean diffusivity) in tract right parahippocampal part of cingulum (from dMRI data)
1802	25523	IDP_dMRI_ProbtrackX_MD_cst_l	WM tract diffusivity	Weighted-mean MD (mean diffusivity) in tract left corticospinal tract (from dMRI data)
1803	25524	IDP_dMRI_ProbtrackX_MD_cst_r	WM tract diffusivity	Weighted-mean MD (mean diffusivity) in tract right corticospinal tract (from dMRI data)
1804	25525	IDP_dMRI_ProbtrackX_MD_fma	WM tract diffusivity	Weighted-mean MD (mean diffusivity) in tract forceps major (from dMRI data)
1805	25526	IDP_dMRI_ProbtrackX_MD_fmi	WM tract diffusivity	Weighted-mean MD (mean diffusivity) in tract forceps minor (from dMRI data)
1806	25527	IDP_dMRI_ProbtrackX_MD_ifo_l	WM tract diffusivity	Weighted-mean MD (mean diffusivity) in tract left inferior fronto-occipital fasciculus (from dMRI data)
1807	25528	IDP_dMRI_ProbtrackX_MD_ifo_r	WM tract diffusivity	Weighted-mean MD (mean diffusivity) in tract right inferior fronto-occipital fasciculus (from dMRI data)
1808	25529	IDP_dMRI_ProbtrackX_MD_ilf_l	WM tract diffusivity	Weighted-mean MD (mean diffusivity) in tract left inferior longitudinal fasciculus (from dMRI data)
1809	25530	IDP_dMRI_ProbtrackX_MD_ilf_r	WM tract diffusivity	Weighted-mean MD (mean diffusivity) in tract right inferior longitudinal fasciculus (from dMRI data)
1810	25531	IDP_dMRI_ProbtrackX_MD_mcp	WM tract diffusivity	Weighted-mean MD (mean diffusivity) in tract middle cerebellar peduncle (from dMRI data)
1811	25532	IDP_dMRI_ProbtrackX_MD_ml_l	WM tract diffusivity	Weighted-mean MD (mean diffusivity) in tract left medial lemniscus (from dMRI data)
1812	25533	IDP_dMRI_ProbtrackX_MD_ml_r	WM tract diffusivity	Weighted-mean MD (mean diffusivity) in tract right medial lemniscus (from dMRI data)
1813	25534	IDP_dMRI_ProbtrackX_MD_ptr_l	WM tract diffusivity	Weighted-mean MD (mean diffusivity) in tract left posterior thalamic radiation (from dMRI data)
1814	25535	IDP_dMRI_ProbtrackX_MD_ptr_r	WM tract diffusivity	Weighted-mean MD (mean diffusivity) in tract right posterior thalamic radiation (from dMRI data)
1815	25536	IDP_dMRI_ProbtrackX_MD_slf_l	WM tract diffusivity	Weighted-mean MD (mean diffusivity) in tract left superior longitudinal fasciculus (from dMRI data)
1816	25537	IDP_dMRI_ProbtrackX_MD_slf_r	WM tract diffusivity	Weighted-mean MD (mean diffusivity) in tract right superior longitudinal fasciculus (from dMRI data)
1817	25538	IDP_dMRI_ProbtrackX_MD_str_l	WM tract diffusivity	Weighted-mean MD (mean diffusivity) in tract left superior thalamic radiation (from dMRI data)
1818	25539	IDP_dMRI_ProbtrackX_MD_str_r	WM tract diffusivity	Weighted-mean MD (mean diffusivity) in tract right superior thalamic radiation (from dMRI data)
1819	25540	IDP_dMRI_ProbtrackX_MD_unc_l	WM tract diffusivity	Weighted-mean MD (mean diffusivity) in tract left uncinate fasciculus (from dMRI data)
1820	25541	IDP_dMRI_ProbtrackX_MD_unc_r	WM tract diffusivity	Weighted-mean MD (mean diffusivity) in tract right uncinate fasciculus (from dMRI data)
1821	25569	IDP_dMRI_ProbtrackX_L1_ar_l	WM tract diffusivity	Weighted-mean L1 in tract left acoustic radiation (from dMRI data)
1822	25570	IDP_dMRI_ProbtrackX_L1_ar_r	WM tract diffusivity	Weighted-mean L1 in tract right acoustic radiation (from dMRI data)
1823	25571	IDP_dMRI_ProbtrackX_L1_atr_l	WM tract diffusivity	Weighted-mean L1 in tract left anterior thalamic radiation (from dMRI data)
1824	25572	IDP_dMRI_ProbtrackX_L1_atr_r	WM tract diffusivity	Weighted-mean L1 in tract right anterior thalamic radiation (from dMRI data)
1825	25573	IDP_dMRI_ProbtrackX_L1_cgc_l	WM tract diffusivity	Weighted-mean L1 in tract left cingulate gyrus part of cingulum (from dMRI data)
1826	25574	IDP_dMRI_ProbtrackX_L1_cgc_r	WM tract diffusivity	Weighted-mean L1 in tract right cingulate gyrus part of cingulum (from dMRI data)
1827	25575	IDP_dMRI_ProbtrackX_L1_cgh_l	WM tract diffusivity	Weighted-mean L1 in tract left parahippocampal part of cingulum (from dMRI data)
1828	25576	IDP_dMRI_ProbtrackX_L1_cgh_r	WM tract diffusivity	Weighted-mean L1 in tract right parahippocampal part of cingulum (from dMRI data)
1829	25577	IDP_dMRI_ProbtrackX_L1_cst_l	WM tract diffusivity	Weighted-mean L1 in tract left corticospinal tract (from dMRI data)
1830	25578	IDP_dMRI_ProbtrackX_L1_cst_r	WM tract diffusivity	Weighted-mean L1 in tract right corticospinal tract (from dMRI data)
1831	25579	IDP_dMRI_ProbtrackX_L1_fma	WM tract diffusivity	Weighted-mean L1 in tract forceps major (from dMRI data)
1832	25580	IDP_dMRI_ProbtrackX_L1_fmi	WM tract diffusivity	Weighted-mean L1 in tract forceps minor (from dMRI data)
1833	25581	IDP_dMRI_ProbtrackX_L1_ifo_l	WM tract diffusivity	Weighted-mean L1 in tract left inferior fronto-occipital fasciculus (from dMRI data)
1834	25582	IDP_dMRI_ProbtrackX_L1_ifo_r	WM tract diffusivity	Weighted-mean L1 in tract right inferior fronto-occipital fasciculus (from dMRI data)
1835	25583	IDP_dMRI_ProbtrackX_L1_ilf_l	WM tract diffusivity	Weighted-mean L1 in tract left inferior longitudinal fasciculus (from dMRI data)
1836	25584	IDP_dMRI_ProbtrackX_L1_ilf_r	WM tract diffusivity	Weighted-mean L1 in tract right inferior longitudinal fasciculus (from dMRI data)
1837	25585	IDP_dMRI_ProbtrackX_L1_mcp	WM tract diffusivity	Weighted-mean L1 in tract middle cerebellar peduncle (from dMRI data)
1838	25586	IDP_dMRI_ProbtrackX_L1_ml_l	WM tract diffusivity	Weighted-mean L1 in tract left medial lemniscus (from dMRI data)
1839	25587	IDP_dMRI_ProbtrackX_L1_ml_r	WM tract diffusivity	Weighted-mean L1 in tract right medial lemniscus (from dMRI data)
1840	25588	IDP_dMRI_ProbtrackX_L1_ptr_l	WM tract diffusivity	Weighted-mean L1 in tract left posterior thalamic radiation (from dMRI data)
1841	25589	IDP_dMRI_ProbtrackX_L1_ptr_r	WM tract diffusivity	Weighted-mean L1 in tract right posterior thalamic radiation (from dMRI data)
1842	25590	IDP_dMRI_ProbtrackX_L1_slf_l	WM tract diffusivity	Weighted-mean L1 in tract left superior longitudinal fasciculus (from dMRI data)
1843	25591	IDP_dMRI_ProbtrackX_L1_slf_r	WM tract diffusivity	Weighted-mean L1 in tract right superior longitudinal fasciculus (from dMRI data)
1844	25592	IDP_dMRI_ProbtrackX_L1_str_l	WM tract diffusivity	Weighted-mean L1 in tract left superior thalamic radiation (from dMRI data)
1845	25593	IDP_dMRI_ProbtrackX_L1_str_r	WM tract diffusivity	Weighted-mean L1 in tract right superior thalamic radiation (from dMRI data)
1846	25594	IDP_dMRI_ProbtrackX_L1_unc_l	WM tract diffusivity	Weighted-mean L1 in tract left uncinate fasciculus (from dMRI data)
1847	25595	IDP_dMRI_ProbtrackX_L1_unc_r	WM tract diffusivity	Weighted-mean L1 in tract right uncinate fasciculus (from dMRI data)
1848	25596	IDP_dMRI_ProbtrackX_L2_ar_l	WM tract diffusivity	Weighted-mean L2 in tract left acoustic radiation (from dMRI data)
1849	25597	IDP_dMRI_ProbtrackX_L2_ar_r	WM tract diffusivity	Weighted-mean L2 in tract right acoustic radiation (from dMRI data)
1850	25598	IDP_dMRI_ProbtrackX_L2_atr_l	WM tract diffusivity	Weighted-mean L2 in tract left anterior thalamic radiation (from dMRI data)
1851	25599	IDP_dMRI_ProbtrackX_L2_atr_r	WM tract diffusivity	Weighted-mean L2 in tract right anterior thalamic radiation (from dMRI data)
1852	25600	IDP_dMRI_ProbtrackX_L2_cgc_l	WM tract diffusivity	Weighted-mean L2 in tract left cingulate gyrus part of cingulum (from dMRI data)
1853	25601	IDP_dMRI_ProbtrackX_L2_cgc_r	WM tract diffusivity	Weighted-mean L2 in tract right cingulate gyrus part of cingulum (from dMRI data)
1854	25602	IDP_dMRI_ProbtrackX_L2_cgh_l	WM tract diffusivity	Weighted-mean L2 in tract left parahippocampal part of cingulum (from dMRI data)
1855	25603	IDP_dMRI_ProbtrackX_L2_cgh_r	WM tract diffusivity	Weighted-mean L2 in tract right parahippocampal part of cingulum (from dMRI data)
1856	25604	IDP_dMRI_ProbtrackX_L2_cst_l	WM tract diffusivity	Weighted-mean L2 in tract left corticospinal tract (from dMRI data)
1857	25605	IDP_dMRI_ProbtrackX_L2_cst_r	WM tract diffusivity	Weighted-mean L2 in tract right corticospinal tract (from dMRI data)
1858	25606	IDP_dMRI_ProbtrackX_L2_fma	WM tract diffusivity	Weighted-mean L2 in tract forceps major (from dMRI data)
1859	25607	IDP_dMRI_ProbtrackX_L2_fmi	WM tract diffusivity	Weighted-mean L2 in tract forceps minor (from dMRI data)
1860	25608	IDP_dMRI_ProbtrackX_L2_ifo_l	WM tract diffusivity	Weighted-mean L2 in tract left inferior fronto-occipital fasciculus (from dMRI data)
1861	25609	IDP_dMRI_ProbtrackX_L2_ifo_r	WM tract diffusivity	Weighted-mean L2 in tract right inferior fronto-occipital fasciculus (from dMRI data)
1862	25610	IDP_dMRI_ProbtrackX_L2_ilf_l	WM tract diffusivity	Weighted-mean L2 in tract left inferior longitudinal fasciculus (from dMRI data)
1863	25611	IDP_dMRI_ProbtrackX_L2_ilf_r	WM tract diffusivity	Weighted-mean L2 in tract right inferior longitudinal fasciculus (from dMRI data)
1864	25612	IDP_dMRI_ProbtrackX_L2_mcp	WM tract diffusivity	Weighted-mean L2 in tract middle cerebellar peduncle (from dMRI data)
1865	25613	IDP_dMRI_ProbtrackX_L2_ml_l	WM tract diffusivity	Weighted-mean L2 in tract left medial lemniscus (from dMRI data)
1866	25614	IDP_dMRI_ProbtrackX_L2_ml_r	WM tract diffusivity	Weighted-mean L2 in tract right medial lemniscus (from dMRI data)
1867	25615	IDP_dMRI_ProbtrackX_L2_ptr_l	WM tract diffusivity	Weighted-mean L2 in tract left posterior thalamic radiation (from dMRI data)
1868	25616	IDP_dMRI_ProbtrackX_L2_ptr_r	WM tract diffusivity	Weighted-mean L2 in tract right posterior thalamic radiation (from dMRI data)
1869	25617	IDP_dMRI_ProbtrackX_L2_slf_l	WM tract diffusivity	Weighted-mean L2 in tract left superior longitudinal fasciculus (from dMRI data)
1870	25618	IDP_dMRI_ProbtrackX_L2_slf_r	WM tract diffusivity	Weighted-mean L2 in tract right superior longitudinal fasciculus (from dMRI data)
1871	25619	IDP_dMRI_ProbtrackX_L2_str_l	WM tract diffusivity	Weighted-mean L2 in tract left superior thalamic radiation (from dMRI data)
1872	25620	IDP_dMRI_ProbtrackX_L2_str_r	WM tract diffusivity	Weighted-mean L2 in tract right superior thalamic radiation (from dMRI data)
1873	25621	IDP_dMRI_ProbtrackX_L2_unc_l	WM tract diffusivity	Weighted-mean L2 in tract left uncinate fasciculus (from dMRI data)
1874	25622	IDP_dMRI_ProbtrackX_L2_unc_r	WM tract diffusivity	Weighted-mean L2 in tract right uncinate fasciculus (from dMRI data)
1875	25623	IDP_dMRI_ProbtrackX_L3_ar_l	WM tract diffusivity	Weighted-mean L3 in tract left acoustic radiation (from dMRI data)
1876	25624	IDP_dMRI_ProbtrackX_L3_ar_r	WM tract diffusivity	Weighted-mean L3 in tract right acoustic radiation (from dMRI data)
1877	25625	IDP_dMRI_ProbtrackX_L3_atr_l	WM tract diffusivity	Weighted-mean L3 in tract left anterior thalamic radiation (from dMRI data)
1878	25626	IDP_dMRI_ProbtrackX_L3_atr_r	WM tract diffusivity	Weighted-mean L3 in tract right anterior thalamic radiation (from dMRI data)
1879	25627	IDP_dMRI_ProbtrackX_L3_cgc_l	WM tract diffusivity	Weighted-mean L3 in tract left cingulate gyrus part of cingulum (from dMRI data)
1880	25628	IDP_dMRI_ProbtrackX_L3_cgc_r	WM tract diffusivity	Weighted-mean L3 in tract right cingulate gyrus part of cingulum (from dMRI data)
1881	25629	IDP_dMRI_ProbtrackX_L3_cgh_l	WM tract diffusivity	Weighted-mean L3 in tract left parahippocampal part of cingulum (from dMRI data)
1882	25630	IDP_dMRI_ProbtrackX_L3_cgh_r	WM tract diffusivity	Weighted-mean L3 in tract right parahippocampal part of cingulum (from dMRI data)
1883	25631	IDP_dMRI_ProbtrackX_L3_cst_l	WM tract diffusivity	Weighted-mean L3 in tract left corticospinal tract (from dMRI data)
1884	25632	IDP_dMRI_ProbtrackX_L3_cst_r	WM tract diffusivity	Weighted-mean L3 in tract right corticospinal tract (from dMRI data)
1885	25633	IDP_dMRI_ProbtrackX_L3_fma	WM tract diffusivity	Weighted-mean L3 in tract forceps major (from dMRI data)
1886	25634	IDP_dMRI_ProbtrackX_L3_fmi	WM tract diffusivity	Weighted-mean L3 in tract forceps minor (from dMRI data)
1887	25635	IDP_dMRI_ProbtrackX_L3_ifo_l	WM tract diffusivity	Weighted-mean L3 in tract left inferior fronto-occipital fasciculus (from dMRI data)
1888	25636	IDP_dMRI_ProbtrackX_L3_ifo_r	WM tract diffusivity	Weighted-mean L3 in tract right inferior fronto-occipital fasciculus (from dMRI data)
1889	25637	IDP_dMRI_ProbtrackX_L3_ilf_l	WM tract diffusivity	Weighted-mean L3 in tract left inferior longitudinal fasciculus (from dMRI data)
1890	25638	IDP_dMRI_ProbtrackX_L3_ilf_r	WM tract diffusivity	Weighted-mean L3 in tract right inferior longitudinal fasciculus (from dMRI data)
1891	25639	IDP_dMRI_ProbtrackX_L3_mcp	WM tract diffusivity	Weighted-mean L3 in tract middle cerebellar peduncle (from dMRI data)
1892	25640	IDP_dMRI_ProbtrackX_L3_ml_l	WM tract diffusivity	Weighted-mean L3 in tract left medial lemniscus (from dMRI data)
1893	25641	IDP_dMRI_ProbtrackX_L3_ml_r	WM tract diffusivity	Weighted-mean L3 in tract right medial lemniscus (from dMRI data)
1894	25642	IDP_dMRI_ProbtrackX_L3_ptr_l	WM tract diffusivity	Weighted-mean L3 in tract left posterior thalamic radiation (from dMRI data)
1895	25643	IDP_dMRI_ProbtrackX_L3_ptr_r	WM tract diffusivity	Weighted-mean L3 in tract right posterior thalamic radiation (from dMRI data)
1896	25644	IDP_dMRI_ProbtrackX_L3_slf_l	WM tract diffusivity	Weighted-mean L3 in tract left superior longitudinal fasciculus (from dMRI data)
1897	25645	IDP_dMRI_ProbtrackX_L3_slf_r	WM tract diffusivity	Weighted-mean L3 in tract right superior longitudinal fasciculus (from dMRI data)
1898	25646	IDP_dMRI_ProbtrackX_L3_str_l	WM tract diffusivity	Weighted-mean L3 in tract left superior thalamic radiation (from dMRI data)
1899	25647	IDP_dMRI_ProbtrackX_L3_str_r	WM tract diffusivity	Weighted-mean L3 in tract right superior thalamic radiation (from dMRI data)
1900	25648	IDP_dMRI_ProbtrackX_L3_unc_l	WM tract diffusivity	Weighted-mean L3 in tract left uncinate fasciculus (from dMRI data)
1901	25649	IDP_dMRI_ProbtrackX_L3_unc_r	WM tract diffusivity	Weighted-mean L3 in tract right uncinate fasciculus (from dMRI data)
1902	25344	IDP_dMRI_TBSS_ICVF_Middle_cerebellar_peduncle	WM tract ICVF	Mean ICVF (intra-cellular volume fraction) in middle cerebellar peduncle on FA (fractional anisotropy) skeleton (from dMRI data)
1903	25345	IDP_dMRI_TBSS_ICVF_Pontine_crossing_tract	WM tract ICVF	Mean ICVF (intra-cellular volume fraction) in pontine crossing tract on FA (fractional anisotropy) skeleton (from dMRI data)
1904	25346	IDP_dMRI_TBSS_ICVF_Genu_of_corpus_callosum	WM tract ICVF	Mean ICVF (intra-cellular volume fraction) in genu of corpus callosum on FA (fractional anisotropy) skeleton (from dMRI data)
1905	25347	IDP_dMRI_TBSS_ICVF_Body_of_corpus_callosum	WM tract ICVF	Mean ICVF (intra-cellular volume fraction) in body of corpus callosum on FA (fractional anisotropy) skeleton (from dMRI data)
1906	25348	IDP_dMRI_TBSS_ICVF_Splenium_of_corpus_callosum	WM tract ICVF	Mean ICVF (intra-cellular volume fraction) in splenium of corpus callosum on FA (fractional anisotropy) skeleton (from dMRI data)
1907	25349	IDP_dMRI_TBSS_ICVF_Fornix	WM tract ICVF	Mean ICVF (intra-cellular volume fraction) in fornix on FA (fractional anisotropy) skeleton (from dMRI data)
1908	25350	IDP_dMRI_TBSS_ICVF_Corticospinal_tract_R	WM tract ICVF	Mean ICVF (intra-cellular volume fraction) in corticospinal tract (right) on FA (fractional anisotropy) skeleton (from dMRI data)
1909	25351	IDP_dMRI_TBSS_ICVF_Corticospinal_tract_L	WM tract ICVF	Mean ICVF (intra-cellular volume fraction) in corticospinal tract (left) on FA (fractional anisotropy) skeleton (from dMRI data)
1910	25352	IDP_dMRI_TBSS_ICVF_Medial_lemniscus_R	WM tract ICVF	Mean ICVF (intra-cellular volume fraction) in medial lemniscus (right) on FA (fractional anisotropy) skeleton (from dMRI data)
1911	25353	IDP_dMRI_TBSS_ICVF_Medial_lemniscus_L	WM tract ICVF	Mean ICVF (intra-cellular volume fraction) in medial lemniscus (left) on FA (fractional anisotropy) skeleton (from dMRI data)
1912	25354	IDP_dMRI_TBSS_ICVF_Inferior_cerebellar_peduncle_R	WM tract ICVF	Mean ICVF (intra-cellular volume fraction) in inferior cerebellar peduncle (right) on FA (fractional anisotropy) skeleton (from dMRI data)
1913	25355	IDP_dMRI_TBSS_ICVF_Inferior_cerebellar_peduncle_L	WM tract ICVF	Mean ICVF (intra-cellular volume fraction) in inferior cerebellar peduncle (left) on FA (fractional anisotropy) skeleton (from dMRI data)
1914	25356	IDP_dMRI_TBSS_ICVF_Superior_cerebellar_peduncle_R	WM tract ICVF	Mean ICVF (intra-cellular volume fraction) in superior cerebellar peduncle (right) on FA (fractional anisotropy) skeleton (from dMRI data)
1915	25357	IDP_dMRI_TBSS_ICVF_Superior_cerebellar_peduncle_L	WM tract ICVF	Mean ICVF (intra-cellular volume fraction) in superior cerebellar peduncle (left) on FA (fractional anisotropy) skeleton (from dMRI data)
1916	25358	IDP_dMRI_TBSS_ICVF_Cerebral_peduncle_R	WM tract ICVF	Mean ICVF (intra-cellular volume fraction) in cerebral peduncle (right) on FA (fractional anisotropy) skeleton (from dMRI data)
1917	25359	IDP_dMRI_TBSS_ICVF_Cerebral_peduncle_L	WM tract ICVF	Mean ICVF (intra-cellular volume fraction) in cerebral peduncle (left) on FA (fractional anisotropy) skeleton (from dMRI data)
1918	25360	IDP_dMRI_TBSS_ICVF_Anterior_limb_of_internal_capsule_R	WM tract ICVF	Mean ICVF (intra-cellular volume fraction) in anterior limb of internal capsule (right) on FA (fractional anisotropy) skeleton (from dMRI data)
1919	25361	IDP_dMRI_TBSS_ICVF_Anterior_limb_of_internal_capsule_L	WM tract ICVF	Mean ICVF (intra-cellular volume fraction) in anterior limb of internal capsule (left) on FA (fractional anisotropy) skeleton (from dMRI data)
1920	25362	IDP_dMRI_TBSS_ICVF_Posterior_limb_of_internal_capsule_R	WM tract ICVF	Mean ICVF (intra-cellular volume fraction) in posterior limb of internal capsule (right) on FA (fractional anisotropy) skeleton (from dMRI data)
1921	25363	IDP_dMRI_TBSS_ICVF_Posterior_limb_of_internal_capsule_L	WM tract ICVF	Mean ICVF (intra-cellular volume fraction) in posterior limb of internal capsule (left) on FA (fractional anisotropy) skeleton (from dMRI data)
1922	25364	IDP_dMRI_TBSS_ICVF_Retrolenticular_part_of_internal_capsule_R	WM tract ICVF	Mean ICVF (intra-cellular volume fraction) in retrolenticular part of internal capsule (right) on FA (fractional anisotropy) skeleton (from dMRI data)
1923	25365	IDP_dMRI_TBSS_ICVF_Retrolenticular_part_of_internal_capsule_L	WM tract ICVF	Mean ICVF (intra-cellular volume fraction) in retrolenticular part of internal capsule (left) on FA (fractional anisotropy) skeleton (from dMRI data)
1924	25366	IDP_dMRI_TBSS_ICVF_Anterior_corona_radiata_R	WM tract ICVF	Mean ICVF (intra-cellular volume fraction) in anterior corona radiata (right) on FA (fractional anisotropy) skeleton (from dMRI data)
1925	25367	IDP_dMRI_TBSS_ICVF_Anterior_corona_radiata_L	WM tract ICVF	Mean ICVF (intra-cellular volume fraction) in anterior corona radiata (left) on FA (fractional anisotropy) skeleton (from dMRI data)
1926	25368	IDP_dMRI_TBSS_ICVF_Superior_corona_radiata_R	WM tract ICVF	Mean ICVF (intra-cellular volume fraction) in superior corona radiata (right) on FA (fractional anisotropy) skeleton (from dMRI data)
1927	25369	IDP_dMRI_TBSS_ICVF_Superior_corona_radiata_L	WM tract ICVF	Mean ICVF (intra-cellular volume fraction) in superior corona radiata (left) on FA (fractional anisotropy) skeleton (from dMRI data)
1928	25370	IDP_dMRI_TBSS_ICVF_Posterior_corona_radiata_R	WM tract ICVF	Mean ICVF (intra-cellular volume fraction) in posterior corona radiata (right) on FA (fractional anisotropy) skeleton (from dMRI data)
1929	25371	IDP_dMRI_TBSS_ICVF_Posterior_corona_radiata_L	WM tract ICVF	Mean ICVF (intra-cellular volume fraction) in posterior corona radiata (left) on FA (fractional anisotropy) skeleton (from dMRI data)
1930	25372	IDP_dMRI_TBSS_ICVF_Posterior_thalamic_radiation_R	WM tract ICVF	Mean ICVF (intra-cellular volume fraction) in posterior thalamic radiation (right) on FA (fractional anisotropy) skeleton (from dMRI data)
1931	25373	IDP_dMRI_TBSS_ICVF_Posterior_thalamic_radiation_L	WM tract ICVF	Mean ICVF (intra-cellular volume fraction) in posterior thalamic radiation (left) on FA (fractional anisotropy) skeleton (from dMRI data)
1932	25374	IDP_dMRI_TBSS_ICVF_Sagittal_stratum_R	WM tract ICVF	Mean ICVF (intra-cellular volume fraction) in sagittal stratum (right) on FA (fractional anisotropy) skeleton (from dMRI data)
1933	25375	IDP_dMRI_TBSS_ICVF_Sagittal_stratum_L	WM tract ICVF	Mean ICVF (intra-cellular volume fraction) in sagittal stratum (left) on FA (fractional anisotropy) skeleton (from dMRI data)
1934	25376	IDP_dMRI_TBSS_ICVF_External_capsule_R	WM tract ICVF	Mean ICVF (intra-cellular volume fraction) in external capsule (right) on FA (fractional anisotropy) skeleton (from dMRI data)
1935	25377	IDP_dMRI_TBSS_ICVF_External_capsule_L	WM tract ICVF	Mean ICVF (intra-cellular volume fraction) in external capsule (left) on FA (fractional anisotropy) skeleton (from dMRI data)
1936	25378	IDP_dMRI_TBSS_ICVF_Cingulum_cingulate_gyrus_R	WM tract ICVF	Mean ICVF (intra-cellular volume fraction) in cingulum cingulate gyrus (right) on FA (fractional anisotropy) skeleton (from dMRI data)
1937	25379	IDP_dMRI_TBSS_ICVF_Cingulum_cingulate_gyrus_L	WM tract ICVF	Mean ICVF (intra-cellular volume fraction) in cingulum cingulate gyrus (left) on FA (fractional anisotropy) skeleton (from dMRI data)
1938	25380	IDP_dMRI_TBSS_ICVF_Cingulum_hippocampus_R	WM tract ICVF	Mean ICVF (intra-cellular volume fraction) in cingulum hippocampus (right) on FA (fractional anisotropy) skeleton (from dMRI data)
1939	25381	IDP_dMRI_TBSS_ICVF_Cingulum_hippocampus_L	WM tract ICVF	Mean ICVF (intra-cellular volume fraction) in cingulum hippocampus (left) on FA (fractional anisotropy) skeleton (from dMRI data)
1940	25382	IDP_dMRI_TBSS_ICVF_Fornix_cres+Stria_terminalis_R	WM tract ICVF	Mean ICVF (intra-cellular volume fraction) in fornix cres+stria terminalis (right) on FA (fractional anisotropy) skeleton (from dMRI data)
1941	25383	IDP_dMRI_TBSS_ICVF_Fornix_cres+Stria_terminalis_L	WM tract ICVF	Mean ICVF (intra-cellular volume fraction) in fornix cres+stria terminalis (left) on FA (fractional anisotropy) skeleton (from dMRI data)
1942	25384	IDP_dMRI_TBSS_ICVF_Superior_longitudinal_fasciculus_R	WM tract ICVF	Mean ICVF (intra-cellular volume fraction) in superior longitudinal fasciculus (right) on FA (fractional anisotropy) skeleton (from dMRI data)
1943	25385	IDP_dMRI_TBSS_ICVF_Superior_longitudinal_fasciculus_L	WM tract ICVF	Mean ICVF (intra-cellular volume fraction) in superior longitudinal fasciculus (left) on FA (fractional anisotropy) skeleton (from dMRI data)
1944	25386	IDP_dMRI_TBSS_ICVF_Superior_fronto-occipital_fasciculus_R	WM tract ICVF	Mean ICVF (intra-cellular volume fraction) in superior fronto-occipital fasciculus (right) on FA (fractional anisotropy) skeleton (from dMRI data)
1945	25387	IDP_dMRI_TBSS_ICVF_Superior_fronto-occipital_fasciculus_L	WM tract ICVF	Mean ICVF (intra-cellular volume fraction) in superior fronto-occipital fasciculus (left) on FA (fractional anisotropy) skeleton (from dMRI data)
1946	25388	IDP_dMRI_TBSS_ICVF_Uncinate_fasciculus_R	WM tract ICVF	Mean ICVF (intra-cellular volume fraction) in uncinate fasciculus (right) on FA (fractional anisotropy) skeleton (from dMRI data)
1947	25389	IDP_dMRI_TBSS_ICVF_Uncinate_fasciculus_L	WM tract ICVF	Mean ICVF (intra-cellular volume fraction) in uncinate fasciculus (left) on FA (fractional anisotropy) skeleton (from dMRI data)
1948	25390	IDP_dMRI_TBSS_ICVF_Tapetum_R	WM tract ICVF	Mean ICVF (intra-cellular volume fraction) in tapetum (right) on FA (fractional anisotropy) skeleton (from dMRI data)
1949	25391	IDP_dMRI_TBSS_ICVF_Tapetum_L	WM tract ICVF	Mean ICVF (intra-cellular volume fraction) in tapetum (left) on FA (fractional anisotropy) skeleton (from dMRI data)
1950	25650	IDP_dMRI_ProbtrackX_ICVF_ar_l	WM tract ICVF	Weighted-mean ICVF (intra-cellular volume fraction) in tract left acoustic radiation (from dMRI data)
1951	25651	IDP_dMRI_ProbtrackX_ICVF_ar_r	WM tract ICVF	Weighted-mean ICVF (intra-cellular volume fraction) in tract right acoustic radiation (from dMRI data)
1952	25652	IDP_dMRI_ProbtrackX_ICVF_atr_l	WM tract ICVF	Weighted-mean ICVF (intra-cellular volume fraction) in tract left anterior thalamic radiation (from dMRI data)
1953	25653	IDP_dMRI_ProbtrackX_ICVF_atr_r	WM tract ICVF	Weighted-mean ICVF (intra-cellular volume fraction) in tract right anterior thalamic radiation (from dMRI data)
1954	25654	IDP_dMRI_ProbtrackX_ICVF_cgc_l	WM tract ICVF	Weighted-mean ICVF (intra-cellular volume fraction) in tract left cingulate gyrus part of cingulum (from dMRI data)
1955	25655	IDP_dMRI_ProbtrackX_ICVF_cgc_r	WM tract ICVF	Weighted-mean ICVF (intra-cellular volume fraction) in tract right cingulate gyrus part of cingulum (from dMRI data)
1956	25656	IDP_dMRI_ProbtrackX_ICVF_cgh_l	WM tract ICVF	Weighted-mean ICVF (intra-cellular volume fraction) in tract left parahippocampal part of cingulum (from dMRI data)
1957	25657	IDP_dMRI_ProbtrackX_ICVF_cgh_r	WM tract ICVF	Weighted-mean ICVF (intra-cellular volume fraction) in tract right parahippocampal part of cingulum (from dMRI data)
1958	25658	IDP_dMRI_ProbtrackX_ICVF_cst_l	WM tract ICVF	Weighted-mean ICVF (intra-cellular volume fraction) in tract left corticospinal tract (from dMRI data)
1959	25659	IDP_dMRI_ProbtrackX_ICVF_cst_r	WM tract ICVF	Weighted-mean ICVF (intra-cellular volume fraction) in tract right corticospinal tract (from dMRI data)
1960	25660	IDP_dMRI_ProbtrackX_ICVF_fma	WM tract ICVF	Weighted-mean ICVF (intra-cellular volume fraction) in tract forceps major (from dMRI data)
1961	25661	IDP_dMRI_ProbtrackX_ICVF_fmi	WM tract ICVF	Weighted-mean ICVF (intra-cellular volume fraction) in tract forceps minor (from dMRI data)
1962	25662	IDP_dMRI_ProbtrackX_ICVF_ifo_l	WM tract ICVF	Weighted-mean ICVF (intra-cellular volume fraction) in tract left inferior fronto-occipital fasciculus (from dMRI data)
1963	25663	IDP_dMRI_ProbtrackX_ICVF_ifo_r	WM tract ICVF	Weighted-mean ICVF (intra-cellular volume fraction) in tract right inferior fronto-occipital fasciculus (from dMRI data)
1964	25664	IDP_dMRI_ProbtrackX_ICVF_ilf_l	WM tract ICVF	Weighted-mean ICVF (intra-cellular volume fraction) in tract left inferior longitudinal fasciculus (from dMRI data)
1965	25665	IDP_dMRI_ProbtrackX_ICVF_ilf_r	WM tract ICVF	Weighted-mean ICVF (intra-cellular volume fraction) in tract right inferior longitudinal fasciculus (from dMRI data)
1966	25666	IDP_dMRI_ProbtrackX_ICVF_mcp	WM tract ICVF	Weighted-mean ICVF (intra-cellular volume fraction) in tract middle cerebellar peduncle (from dMRI data)
1967	25667	IDP_dMRI_ProbtrackX_ICVF_ml_l	WM tract ICVF	Weighted-mean ICVF (intra-cellular volume fraction) in tract left medial lemniscus (from dMRI data)
1968	25668	IDP_dMRI_ProbtrackX_ICVF_ml_r	WM tract ICVF	Weighted-mean ICVF (intra-cellular volume fraction) in tract right medial lemniscus (from dMRI data)
1969	25669	IDP_dMRI_ProbtrackX_ICVF_ptr_l	WM tract ICVF	Weighted-mean ICVF (intra-cellular volume fraction) in tract left posterior thalamic radiation (from dMRI data)
1970	25670	IDP_dMRI_ProbtrackX_ICVF_ptr_r	WM tract ICVF	Weighted-mean ICVF (intra-cellular volume fraction) in tract right posterior thalamic radiation (from dMRI data)
1971	25671	IDP_dMRI_ProbtrackX_ICVF_slf_l	WM tract ICVF	Weighted-mean ICVF (intra-cellular volume fraction) in tract left superior longitudinal fasciculus (from dMRI data)
1972	25672	IDP_dMRI_ProbtrackX_ICVF_slf_r	WM tract ICVF	Weighted-mean ICVF (intra-cellular volume fraction) in tract right superior longitudinal fasciculus (from dMRI data)
1973	25673	IDP_dMRI_ProbtrackX_ICVF_str_l	WM tract ICVF	Weighted-mean ICVF (intra-cellular volume fraction) in tract left superior thalamic radiation (from dMRI data)
1974	25674	IDP_dMRI_ProbtrackX_ICVF_str_r	WM tract ICVF	Weighted-mean ICVF (intra-cellular volume fraction) in tract right superior thalamic radiation (from dMRI data)
1975	25675	IDP_dMRI_ProbtrackX_ICVF_unc_l	WM tract ICVF	Weighted-mean ICVF (intra-cellular volume fraction) in tract left uncinate fasciculus (from dMRI data)
1976	25676	IDP_dMRI_ProbtrackX_ICVF_unc_r	WM tract ICVF	Weighted-mean ICVF (intra-cellular volume fraction) in tract right uncinate fasciculus (from dMRI data)
1977	25392	IDP_dMRI_TBSS_OD_Middle_cerebellar_peduncle	WM tract OD	Mean OD (orientation dispersion index) in middle cerebellar peduncle on FA (fractional anisotropy) skeleton (from dMRI data)
1978	25393	IDP_dMRI_TBSS_OD_Pontine_crossing_tract	WM tract OD	Mean OD (orientation dispersion index) in pontine crossing tract on FA (fractional anisotropy) skeleton (from dMRI data)
1979	25394	IDP_dMRI_TBSS_OD_Genu_of_corpus_callosum	WM tract OD	Mean OD (orientation dispersion index) in genu of corpus callosum on FA (fractional anisotropy) skeleton (from dMRI data)
1980	25395	IDP_dMRI_TBSS_OD_Body_of_corpus_callosum	WM tract OD	Mean OD (orientation dispersion index) in body of corpus callosum on FA (fractional anisotropy) skeleton (from dMRI data)
1981	25396	IDP_dMRI_TBSS_OD_Splenium_of_corpus_callosum	WM tract OD	Mean OD (orientation dispersion index) in splenium of corpus callosum on FA (fractional anisotropy) skeleton (from dMRI data)
1982	25397	IDP_dMRI_TBSS_OD_Fornix	WM tract OD	Mean OD (orientation dispersion index) in fornix on FA (fractional anisotropy) skeleton (from dMRI data)
1983	25398	IDP_dMRI_TBSS_OD_Corticospinal_tract_R	WM tract OD	Mean OD (orientation dispersion index) in corticospinal tract (right) on FA (fractional anisotropy) skeleton (from dMRI data)
1984	25399	IDP_dMRI_TBSS_OD_Corticospinal_tract_L	WM tract OD	Mean OD (orientation dispersion index) in corticospinal tract (left) on FA (fractional anisotropy) skeleton (from dMRI data)
1985	25400	IDP_dMRI_TBSS_OD_Medial_lemniscus_R	WM tract OD	Mean OD (orientation dispersion index) in medial lemniscus (right) on FA (fractional anisotropy) skeleton (from dMRI data)
1986	25401	IDP_dMRI_TBSS_OD_Medial_lemniscus_L	WM tract OD	Mean OD (orientation dispersion index) in medial lemniscus (left) on FA (fractional anisotropy) skeleton (from dMRI data)
1987	25402	IDP_dMRI_TBSS_OD_Inferior_cerebellar_peduncle_R	WM tract OD	Mean OD (orientation dispersion index) in inferior cerebellar peduncle (right) on FA (fractional anisotropy) skeleton (from dMRI data)
1988	25403	IDP_dMRI_TBSS_OD_Inferior_cerebellar_peduncle_L	WM tract OD	Mean OD (orientation dispersion index) in inferior cerebellar peduncle (left) on FA (fractional anisotropy) skeleton (from dMRI data)
1989	25404	IDP_dMRI_TBSS_OD_Superior_cerebellar_peduncle_R	WM tract OD	Mean OD (orientation dispersion index) in superior cerebellar peduncle (right) on FA (fractional anisotropy) skeleton (from dMRI data)
1990	25405	IDP_dMRI_TBSS_OD_Superior_cerebellar_peduncle_L	WM tract OD	Mean OD (orientation dispersion index) in superior cerebellar peduncle (left) on FA (fractional anisotropy) skeleton (from dMRI data)
1991	25406	IDP_dMRI_TBSS_OD_Cerebral_peduncle_R	WM tract OD	Mean OD (orientation dispersion index) in cerebral peduncle (right) on FA (fractional anisotropy) skeleton (from dMRI data)
1992	25407	IDP_dMRI_TBSS_OD_Cerebral_peduncle_L	WM tract OD	Mean OD (orientation dispersion index) in cerebral peduncle (left) on FA (fractional anisotropy) skeleton (from dMRI data)
1993	25408	IDP_dMRI_TBSS_OD_Anterior_limb_of_internal_capsule_R	WM tract OD	Mean OD (orientation dispersion index) in anterior limb of internal capsule (right) on FA (fractional anisotropy) skeleton (from dMRI data)
1994	25409	IDP_dMRI_TBSS_OD_Anterior_limb_of_internal_capsule_L	WM tract OD	Mean OD (orientation dispersion index) in anterior limb of internal capsule (left) on FA (fractional anisotropy) skeleton (from dMRI data)
1995	25410	IDP_dMRI_TBSS_OD_Posterior_limb_of_internal_capsule_R	WM tract OD	Mean OD (orientation dispersion index) in posterior limb of internal capsule (right) on FA (fractional anisotropy) skeleton (from dMRI data)
1996	25411	IDP_dMRI_TBSS_OD_Posterior_limb_of_internal_capsule_L	WM tract OD	Mean OD (orientation dispersion index) in posterior limb of internal capsule (left) on FA (fractional anisotropy) skeleton (from dMRI data)
1997	25412	IDP_dMRI_TBSS_OD_Retrolenticular_part_of_internal_capsule_R	WM tract OD	Mean OD (orientation dispersion index) in retrolenticular part of internal capsule (right) on FA (fractional anisotropy) skeleton (from dMRI data)
1998	25413	IDP_dMRI_TBSS_OD_Retrolenticular_part_of_internal_capsule_L	WM tract OD	Mean OD (orientation dispersion index) in retrolenticular part of internal capsule (left) on FA (fractional anisotropy) skeleton (from dMRI data)
1999	25414	IDP_dMRI_TBSS_OD_Anterior_corona_radiata_R	WM tract OD	Mean OD (orientation dispersion index) in anterior corona radiata (right) on FA (fractional anisotropy) skeleton (from dMRI data)
2000	25415	IDP_dMRI_TBSS_OD_Anterior_corona_radiata_L	WM tract OD	Mean OD (orientation dispersion index) in anterior corona radiata (left) on FA (fractional anisotropy) skeleton (from dMRI data)
2001	25416	IDP_dMRI_TBSS_OD_Superior_corona_radiata_R	WM tract OD	Mean OD (orientation dispersion index) in superior corona radiata (right) on FA (fractional anisotropy) skeleton (from dMRI data)
2002	25417	IDP_dMRI_TBSS_OD_Superior_corona_radiata_L	WM tract OD	Mean OD (orientation dispersion index) in superior corona radiata (left) on FA (fractional anisotropy) skeleton (from dMRI data)
2003	25418	IDP_dMRI_TBSS_OD_Posterior_corona_radiata_R	WM tract OD	Mean OD (orientation dispersion index) in posterior corona radiata (right) on FA (fractional anisotropy) skeleton (from dMRI data)
2004	25419	IDP_dMRI_TBSS_OD_Posterior_corona_radiata_L	WM tract OD	Mean OD (orientation dispersion index) in posterior corona radiata (left) on FA (fractional anisotropy) skeleton (from dMRI data)
2005	25420	IDP_dMRI_TBSS_OD_Posterior_thalamic_radiation_R	WM tract OD	Mean OD (orientation dispersion index) in posterior thalamic radiation (right) on FA (fractional anisotropy) skeleton (from dMRI data)
2006	25421	IDP_dMRI_TBSS_OD_Posterior_thalamic_radiation_L	WM tract OD	Mean OD (orientation dispersion index) in posterior thalamic radiation (left) on FA (fractional anisotropy) skeleton (from dMRI data)
2007	25422	IDP_dMRI_TBSS_OD_Sagittal_stratum_R	WM tract OD	Mean OD (orientation dispersion index) in sagittal stratum (right) on FA (fractional anisotropy) skeleton (from dMRI data)
2008	25423	IDP_dMRI_TBSS_OD_Sagittal_stratum_L	WM tract OD	Mean OD (orientation dispersion index) in sagittal stratum (left) on FA (fractional anisotropy) skeleton (from dMRI data)
2009	25424	IDP_dMRI_TBSS_OD_External_capsule_R	WM tract OD	Mean OD (orientation dispersion index) in external capsule (right) on FA (fractional anisotropy) skeleton (from dMRI data)
2010	25425	IDP_dMRI_TBSS_OD_External_capsule_L	WM tract OD	Mean OD (orientation dispersion index) in external capsule (left) on FA (fractional anisotropy) skeleton (from dMRI data)
2011	25426	IDP_dMRI_TBSS_OD_Cingulum_cingulate_gyrus_R	WM tract OD	Mean OD (orientation dispersion index) in cingulum cingulate gyrus (right) on FA (fractional anisotropy) skeleton (from dMRI data)
2012	25427	IDP_dMRI_TBSS_OD_Cingulum_cingulate_gyrus_L	WM tract OD	Mean OD (orientation dispersion index) in cingulum cingulate gyrus (left) on FA (fractional anisotropy) skeleton (from dMRI data)
2013	25428	IDP_dMRI_TBSS_OD_Cingulum_hippocampus_R	WM tract OD	Mean OD (orientation dispersion index) in cingulum hippocampus (right) on FA (fractional anisotropy) skeleton (from dMRI data)
2014	25429	IDP_dMRI_TBSS_OD_Cingulum_hippocampus_L	WM tract OD	Mean OD (orientation dispersion index) in cingulum hippocampus (left) on FA (fractional anisotropy) skeleton (from dMRI data)
2015	25430	IDP_dMRI_TBSS_OD_Fornix_cres+Stria_terminalis_R	WM tract OD	Mean OD (orientation dispersion index) in fornix cres+stria terminalis (right) on FA (fractional anisotropy) skeleton (from dMRI data)
2016	25431	IDP_dMRI_TBSS_OD_Fornix_cres+Stria_terminalis_L	WM tract OD	Mean OD (orientation dispersion index) in fornix cres+stria terminalis (left) on FA (fractional anisotropy) skeleton (from dMRI data)
2017	25432	IDP_dMRI_TBSS_OD_Superior_longitudinal_fasciculus_R	WM tract OD	Mean OD (orientation dispersion index) in superior longitudinal fasciculus (right) on FA (fractional anisotropy) skeleton (from dMRI data)
2018	25433	IDP_dMRI_TBSS_OD_Superior_longitudinal_fasciculus_L	WM tract OD	Mean OD (orientation dispersion index) in superior longitudinal fasciculus (left) on FA (fractional anisotropy) skeleton (from dMRI data)
2019	25434	IDP_dMRI_TBSS_OD_Superior_fronto-occipital_fasciculus_R	WM tract OD	Mean OD (orientation dispersion index) in superior fronto-occipital fasciculus (right) on FA (fractional anisotropy) skeleton (from dMRI data)
2020	25435	IDP_dMRI_TBSS_OD_Superior_fronto-occipital_fasciculus_L	WM tract OD	Mean OD (orientation dispersion index) in superior fronto-occipital fasciculus (left) on FA (fractional anisotropy) skeleton (from dMRI data)
2021	25436	IDP_dMRI_TBSS_OD_Uncinate_fasciculus_R	WM tract OD	Mean OD (orientation dispersion index) in uncinate fasciculus (right) on FA (fractional anisotropy) skeleton (from dMRI data)
2022	25437	IDP_dMRI_TBSS_OD_Uncinate_fasciculus_L	WM tract OD	Mean OD (orientation dispersion index) in uncinate fasciculus (left) on FA (fractional anisotropy) skeleton (from dMRI data)
2023	25438	IDP_dMRI_TBSS_OD_Tapetum_R	WM tract OD	Mean OD (orientation dispersion index) in tapetum (right) on FA (fractional anisotropy) skeleton (from dMRI data)
2024	25439	IDP_dMRI_TBSS_OD_Tapetum_L	WM tract OD	Mean OD (orientation dispersion index) in tapetum (left) on FA (fractional anisotropy) skeleton (from dMRI data)
2025	25677	IDP_dMRI_ProbtrackX_OD_ar_l	WM tract OD	Weighted-mean OD (orientation dispersion index) in tract left acoustic radiation (from dMRI data)
2026	25678	IDP_dMRI_ProbtrackX_OD_ar_r	WM tract OD	Weighted-mean OD (orientation dispersion index) in tract right acoustic radiation (from dMRI data)
2027	25679	IDP_dMRI_ProbtrackX_OD_atr_l	WM tract OD	Weighted-mean OD (orientation dispersion index) in tract left anterior thalamic radiation (from dMRI data)
2028	25680	IDP_dMRI_ProbtrackX_OD_atr_r	WM tract OD	Weighted-mean OD (orientation dispersion index) in tract right anterior thalamic radiation (from dMRI data)
2029	25681	IDP_dMRI_ProbtrackX_OD_cgc_l	WM tract OD	Weighted-mean OD (orientation dispersion index) in tract left cingulate gyrus part of cingulum (from dMRI data)
2030	25682	IDP_dMRI_ProbtrackX_OD_cgc_r	WM tract OD	Weighted-mean OD (orientation dispersion index) in tract right cingulate gyrus part of cingulum (from dMRI data)
2031	25683	IDP_dMRI_ProbtrackX_OD_cgh_l	WM tract OD	Weighted-mean OD (orientation dispersion index) in tract left parahippocampal part of cingulum (from dMRI data)
2032	25684	IDP_dMRI_ProbtrackX_OD_cgh_r	WM tract OD	Weighted-mean OD (orientation dispersion index) in tract right parahippocampal part of cingulum (from dMRI data)
2033	25685	IDP_dMRI_ProbtrackX_OD_cst_l	WM tract OD	Weighted-mean OD (orientation dispersion index) in tract left corticospinal tract (from dMRI data)
2034	25686	IDP_dMRI_ProbtrackX_OD_cst_r	WM tract OD	Weighted-mean OD (orientation dispersion index) in tract right corticospinal tract (from dMRI data)
2035	25687	IDP_dMRI_ProbtrackX_OD_fma	WM tract OD	Weighted-mean OD (orientation dispersion index) in tract forceps major (from dMRI data)
2036	25688	IDP_dMRI_ProbtrackX_OD_fmi	WM tract OD	Weighted-mean OD (orientation dispersion index) in tract forceps minor (from dMRI data)
2037	25689	IDP_dMRI_ProbtrackX_OD_ifo_l	WM tract OD	Weighted-mean OD (orientation dispersion index) in tract left inferior fronto-occipital fasciculus (from dMRI data)
2038	25690	IDP_dMRI_ProbtrackX_OD_ifo_r	WM tract OD	Weighted-mean OD (orientation dispersion index) in tract right inferior fronto-occipital fasciculus (from dMRI data)
2039	25691	IDP_dMRI_ProbtrackX_OD_ilf_l	WM tract OD	Weighted-mean OD (orientation dispersion index) in tract left inferior longitudinal fasciculus (from dMRI data)
2040	25692	IDP_dMRI_ProbtrackX_OD_ilf_r	WM tract OD	Weighted-mean OD (orientation dispersion index) in tract right inferior longitudinal fasciculus (from dMRI data)
2041	25693	IDP_dMRI_ProbtrackX_OD_mcp	WM tract OD	Weighted-mean OD (orientation dispersion index) in tract middle cerebellar peduncle (from dMRI data)
2042	25694	IDP_dMRI_ProbtrackX_OD_ml_l	WM tract OD	Weighted-mean OD (orientation dispersion index) in tract left medial lemniscus (from dMRI data)
2043	25695	IDP_dMRI_ProbtrackX_OD_ml_r	WM tract OD	Weighted-mean OD (orientation dispersion index) in tract right medial lemniscus (from dMRI data)
2044	25696	IDP_dMRI_ProbtrackX_OD_ptr_l	WM tract OD	Weighted-mean OD (orientation dispersion index) in tract left posterior thalamic radiation (from dMRI data)
2045	25697	IDP_dMRI_ProbtrackX_OD_ptr_r	WM tract OD	Weighted-mean OD (orientation dispersion index) in tract right posterior thalamic radiation (from dMRI data)
2046	25698	IDP_dMRI_ProbtrackX_OD_slf_l	WM tract OD	Weighted-mean OD (orientation dispersion index) in tract left superior longitudinal fasciculus (from dMRI data)
2047	25699	IDP_dMRI_ProbtrackX_OD_slf_r	WM tract OD	Weighted-mean OD (orientation dispersion index) in tract right superior longitudinal fasciculus (from dMRI data)
2048	25700	IDP_dMRI_ProbtrackX_OD_str_l	WM tract OD	Weighted-mean OD (orientation dispersion index) in tract left superior thalamic radiation (from dMRI data)
2049	25701	IDP_dMRI_ProbtrackX_OD_str_r	WM tract OD	Weighted-mean OD (orientation dispersion index) in tract right superior thalamic radiation (from dMRI data)
2050	25702	IDP_dMRI_ProbtrackX_OD_unc_l	WM tract OD	Weighted-mean OD (orientation dispersion index) in tract left uncinate fasciculus (from dMRI data)
2051	25703	IDP_dMRI_ProbtrackX_OD_unc_r	WM tract OD	Weighted-mean OD (orientation dispersion index) in tract right uncinate fasciculus (from dMRI data)
2052	25440	IDP_dMRI_TBSS_ISOVF_Middle_cerebellar_peduncle	WM tract ISOVF	Mean ISOVF (isotropic or free water volume fraction) in middle cerebellar peduncle on FA (fractional anisotropy) skeleton (from dMRI data)
2053	25441	IDP_dMRI_TBSS_ISOVF_Pontine_crossing_tract	WM tract ISOVF	Mean ISOVF (isotropic or free water volume fraction) in pontine crossing tract on FA (fractional anisotropy) skeleton (from dMRI data)
2054	25442	IDP_dMRI_TBSS_ISOVF_Genu_of_corpus_callosum	WM tract ISOVF	Mean ISOVF (isotropic or free water volume fraction) in genu of corpus callosum on FA (fractional anisotropy) skeleton (from dMRI data)
2055	25443	IDP_dMRI_TBSS_ISOVF_Body_of_corpus_callosum	WM tract ISOVF	Mean ISOVF (isotropic or free water volume fraction) in body of corpus callosum on FA (fractional anisotropy) skeleton (from dMRI data)
2056	25444	IDP_dMRI_TBSS_ISOVF_Splenium_of_corpus_callosum	WM tract ISOVF	Mean ISOVF (isotropic or free water volume fraction) in splenium of corpus callosum on FA (fractional anisotropy) skeleton (from dMRI data)
2057	25445	IDP_dMRI_TBSS_ISOVF_Fornix	WM tract ISOVF	Mean ISOVF (isotropic or free water volume fraction) in fornix on FA (fractional anisotropy) skeleton (from dMRI data)
2058	25446	IDP_dMRI_TBSS_ISOVF_Corticospinal_tract_R	WM tract ISOVF	Mean ISOVF (isotropic or free water volume fraction) in corticospinal tract (right) on FA (fractional anisotropy) skeleton (from dMRI data)
2059	25447	IDP_dMRI_TBSS_ISOVF_Corticospinal_tract_L	WM tract ISOVF	Mean ISOVF (isotropic or free water volume fraction) in corticospinal tract (left) on FA (fractional anisotropy) skeleton (from dMRI data)
2060	25448	IDP_dMRI_TBSS_ISOVF_Medial_lemniscus_R	WM tract ISOVF	Mean ISOVF (isotropic or free water volume fraction) in medial lemniscus (right) on FA (fractional anisotropy) skeleton (from dMRI data)
2061	25449	IDP_dMRI_TBSS_ISOVF_Medial_lemniscus_L	WM tract ISOVF	Mean ISOVF (isotropic or free water volume fraction) in medial lemniscus (left) on FA (fractional anisotropy) skeleton (from dMRI data)
2062	25450	IDP_dMRI_TBSS_ISOVF_Inferior_cerebellar_peduncle_R	WM tract ISOVF	Mean ISOVF (isotropic or free water volume fraction) in inferior cerebellar peduncle (right) on FA (fractional anisotropy) skeleton (from dMRI data)
2063	25451	IDP_dMRI_TBSS_ISOVF_Inferior_cerebellar_peduncle_L	WM tract ISOVF	Mean ISOVF (isotropic or free water volume fraction) in inferior cerebellar peduncle (left) on FA (fractional anisotropy) skeleton (from dMRI data)
2064	25452	IDP_dMRI_TBSS_ISOVF_Superior_cerebellar_peduncle_R	WM tract ISOVF	Mean ISOVF (isotropic or free water volume fraction) in superior cerebellar peduncle (right) on FA (fractional anisotropy) skeleton (from dMRI data)
2065	25453	IDP_dMRI_TBSS_ISOVF_Superior_cerebellar_peduncle_L	WM tract ISOVF	Mean ISOVF (isotropic or free water volume fraction) in superior cerebellar peduncle (left) on FA (fractional anisotropy) skeleton (from dMRI data)
2066	25454	IDP_dMRI_TBSS_ISOVF_Cerebral_peduncle_R	WM tract ISOVF	Mean ISOVF (isotropic or free water volume fraction) in cerebral peduncle (right) on FA (fractional anisotropy) skeleton (from dMRI data)
2067	25455	IDP_dMRI_TBSS_ISOVF_Cerebral_peduncle_L	WM tract ISOVF	Mean ISOVF (isotropic or free water volume fraction) in cerebral peduncle (left) on FA (fractional anisotropy) skeleton (from dMRI data)
2068	25456	IDP_dMRI_TBSS_ISOVF_Anterior_limb_of_internal_capsule_R	WM tract ISOVF	Mean ISOVF (isotropic or free water volume fraction) in anterior limb of internal capsule (right) on FA (fractional anisotropy) skeleton (from dMRI da
2069	25457	IDP_dMRI_TBSS_ISOVF_Anterior_limb_of_internal_capsule_L	WM tract ISOVF	Mean ISOVF (isotropic or free water volume fraction) in anterior limb of internal capsule (left) on FA (fractional anisotropy) skeleton (from dMRI dat
2070	25458	IDP_dMRI_TBSS_ISOVF_Posterior_limb_of_internal_capsule_R	WM tract ISOVF	Mean ISOVF (isotropic or free water volume fraction) in posterior limb of internal capsule (right) on FA (fractional anisotropy) skeleton (from dMRI d
2071	25459	IDP_dMRI_TBSS_ISOVF_Posterior_limb_of_internal_capsule_L	WM tract ISOVF	Mean ISOVF (isotropic or free water volume fraction) in posterior limb of internal capsule (left) on FA (fractional anisotropy) skeleton (from dMRI da
2072	25460	IDP_dMRI_TBSS_ISOVF_Retrolenticular_part_of_internal_capsule_R	WM tract ISOVF	Mean ISOVF (isotropic or free water volume fraction) in retrolenticular part of internal capsule (right) on FA (fractional anisotropy) skeleton (from
2073	25461	IDP_dMRI_TBSS_ISOVF_Retrolenticular_part_of_internal_capsule_L	WM tract ISOVF	Mean ISOVF (isotropic or free water volume fraction) in retrolenticular part of internal capsule (left) on FA (fractional anisotropy) skeleton (from d
2074	25462	IDP_dMRI_TBSS_ISOVF_Anterior_corona_radiata_R	WM tract ISOVF	Mean ISOVF (isotropic or free water volume fraction) in anterior corona radiata (right) on FA (fractional anisotropy) skeleton (from dMRI data)
2075	25463	IDP_dMRI_TBSS_ISOVF_Anterior_corona_radiata_L	WM tract ISOVF	Mean ISOVF (isotropic or free water volume fraction) in anterior corona radiata (left) on FA (fractional anisotropy) skeleton (from dMRI data)
2076	25464	IDP_dMRI_TBSS_ISOVF_Superior_corona_radiata_R	WM tract ISOVF	Mean ISOVF (isotropic or free water volume fraction) in superior corona radiata (right) on FA (fractional anisotropy) skeleton (from dMRI data)
2077	25465	IDP_dMRI_TBSS_ISOVF_Superior_corona_radiata_L	WM tract ISOVF	Mean ISOVF (isotropic or free water volume fraction) in superior corona radiata (left) on FA (fractional anisotropy) skeleton (from dMRI data)
2078	25466	IDP_dMRI_TBSS_ISOVF_Posterior_corona_radiata_R	WM tract ISOVF	Mean ISOVF (isotropic or free water volume fraction) in posterior corona radiata (right) on FA (fractional anisotropy) skeleton (from dMRI data)
2079	25467	IDP_dMRI_TBSS_ISOVF_Posterior_corona_radiata_L	WM tract ISOVF	Mean ISOVF (isotropic or free water volume fraction) in posterior corona radiata (left) on FA (fractional anisotropy) skeleton (from dMRI data)
2080	25468	IDP_dMRI_TBSS_ISOVF_Posterior_thalamic_radiation_R	WM tract ISOVF	Mean ISOVF (isotropic or free water volume fraction) in posterior thalamic radiation (right) on FA (fractional anisotropy) skeleton (from dMRI data)
2081	25469	IDP_dMRI_TBSS_ISOVF_Posterior_thalamic_radiation_L	WM tract ISOVF	Mean ISOVF (isotropic or free water volume fraction) in posterior thalamic radiation (left) on FA (fractional anisotropy) skeleton (from dMRI data)
2082	25470	IDP_dMRI_TBSS_ISOVF_Sagittal_stratum_R	WM tract ISOVF	Mean ISOVF (isotropic or free water volume fraction) in sagittal stratum (right) on FA (fractional anisotropy) skeleton (from dMRI data)
2083	25471	IDP_dMRI_TBSS_ISOVF_Sagittal_stratum_L	WM tract ISOVF	Mean ISOVF (isotropic or free water volume fraction) in sagittal stratum (left) on FA (fractional anisotropy) skeleton (from dMRI data)
2084	25472	IDP_dMRI_TBSS_ISOVF_External_capsule_R	WM tract ISOVF	Mean ISOVF (isotropic or free water volume fraction) in external capsule (right) on FA (fractional anisotropy) skeleton (from dMRI data)
2085	25473	IDP_dMRI_TBSS_ISOVF_External_capsule_L	WM tract ISOVF	Mean ISOVF (isotropic or free water volume fraction) in external capsule (left) on FA (fractional anisotropy) skeleton (from dMRI data)
2086	25474	IDP_dMRI_TBSS_ISOVF_Cingulum_cingulate_gyrus_R	WM tract ISOVF	Mean ISOVF (isotropic or free water volume fraction) in cingulum cingulate gyrus (right) on FA (fractional anisotropy) skeleton (from dMRI data)
2087	25475	IDP_dMRI_TBSS_ISOVF_Cingulum_cingulate_gyrus_L	WM tract ISOVF	Mean ISOVF (isotropic or free water volume fraction) in cingulum cingulate gyrus (left) on FA (fractional anisotropy) skeleton (from dMRI data)
2088	25476	IDP_dMRI_TBSS_ISOVF_Cingulum_hippocampus_R	WM tract ISOVF	Mean ISOVF (isotropic or free water volume fraction) in cingulum hippocampus (right) on FA (fractional anisotropy) skeleton (from dMRI data)
2089	25477	IDP_dMRI_TBSS_ISOVF_Cingulum_hippocampus_L	WM tract ISOVF	Mean ISOVF (isotropic or free water volume fraction) in cingulum hippocampus (left) on FA (fractional anisotropy) skeleton (from dMRI data)
2090	25478	IDP_dMRI_TBSS_ISOVF_Fornix_cres+Stria_terminalis_R	WM tract ISOVF	Mean ISOVF (isotropic or free water volume fraction) in fornix cres+stria terminalis (right) on FA (fractional anisotropy) skeleton (from dMRI data)
2091	25479	IDP_dMRI_TBSS_ISOVF_Fornix_cres+Stria_terminalis_L	WM tract ISOVF	Mean ISOVF (isotropic or free water volume fraction) in fornix cres+stria terminalis (left) on FA (fractional anisotropy) skeleton (from dMRI data)
2092	25480	IDP_dMRI_TBSS_ISOVF_Superior_longitudinal_fasciculus_R	WM tract ISOVF	Mean ISOVF (isotropic or free water volume fraction) in superior longitudinal fasciculus (right) on FA (fractional anisotropy) skeleton (from dMRI dat
2093	25481	IDP_dMRI_TBSS_ISOVF_Superior_longitudinal_fasciculus_L	WM tract ISOVF	Mean ISOVF (isotropic or free water volume fraction) in superior longitudinal fasciculus (left) on FA (fractional anisotropy) skeleton (from dMRI data
2094	25482	IDP_dMRI_TBSS_ISOVF_Superior_fronto-occipital_fasciculus_R	WM tract ISOVF	Mean ISOVF (isotropic or free water volume fraction) in superior fronto-occipital fasciculus (right) on FA (fractional anisotropy) skeleton (from dMRI
2095	25483	IDP_dMRI_TBSS_ISOVF_Superior_fronto-occipital_fasciculus_L	WM tract ISOVF	Mean ISOVF (isotropic or free water volume fraction) in superior fronto-occipital fasciculus (left) on FA (fractional anisotropy) skeleton (from dMRI
2096	25484	IDP_dMRI_TBSS_ISOVF_Uncinate_fasciculus_R	WM tract ISOVF	Mean ISOVF (isotropic or free water volume fraction) in uncinate fasciculus (right) on FA (fractional anisotropy) skeleton (from dMRI data)
2097	25485	IDP_dMRI_TBSS_ISOVF_Uncinate_fasciculus_L	WM tract ISOVF	Mean ISOVF (isotropic or free water volume fraction) in uncinate fasciculus (left) on FA (fractional anisotropy) skeleton (from dMRI data)
2098	25486	IDP_dMRI_TBSS_ISOVF_Tapetum_R	WM tract ISOVF	Mean ISOVF (isotropic or free water volume fraction) in tapetum (right) on FA (fractional anisotropy) skeleton (from dMRI data)
2099	25487	IDP_dMRI_TBSS_ISOVF_Tapetum_L	WM tract ISOVF	Mean ISOVF (isotropic or free water volume fraction) in tapetum (left) on FA (fractional anisotropy) skeleton (from dMRI data)
2100	25704	IDP_dMRI_ProbtrackX_ISOVF_ar_l	WM tract ISOVF	Weighted-mean ISOVF (isotropic or free water volume fraction) in tract left acoustic radiation (from dMRI data)
2101	25705	IDP_dMRI_ProbtrackX_ISOVF_ar_r	WM tract ISOVF	Weighted-mean ISOVF (isotropic or free water volume fraction) in tract right acoustic radiation (from dMRI data)
2102	25706	IDP_dMRI_ProbtrackX_ISOVF_atr_l	WM tract ISOVF	Weighted-mean ISOVF (isotropic or free water volume fraction) in tract left anterior thalamic radiation (from dMRI data)
2103	25707	IDP_dMRI_ProbtrackX_ISOVF_atr_r	WM tract ISOVF	Weighted-mean ISOVF (isotropic or free water volume fraction) in tract right anterior thalamic radiation (from dMRI data)
2104	25708	IDP_dMRI_ProbtrackX_ISOVF_cgc_l	WM tract ISOVF	Weighted-mean ISOVF (isotropic or free water volume fraction) in tract left cingulate gyrus part of cingulum (from dMRI data)
2105	25709	IDP_dMRI_ProbtrackX_ISOVF_cgc_r	WM tract ISOVF	Weighted-mean ISOVF (isotropic or free water volume fraction) in tract right cingulate gyrus part of cingulum (from dMRI data)
2106	25710	IDP_dMRI_ProbtrackX_ISOVF_cgh_l	WM tract ISOVF	Weighted-mean ISOVF (isotropic or free water volume fraction) in tract left parahippocampal part of cingulum (from dMRI data)
2107	25711	IDP_dMRI_ProbtrackX_ISOVF_cgh_r	WM tract ISOVF	Weighted-mean ISOVF (isotropic or free water volume fraction) in tract right parahippocampal part of cingulum (from dMRI data)
2108	25712	IDP_dMRI_ProbtrackX_ISOVF_cst_l	WM tract ISOVF	Weighted-mean ISOVF (isotropic or free water volume fraction) in tract left corticospinal tract (from dMRI data)
2109	25713	IDP_dMRI_ProbtrackX_ISOVF_cst_r	WM tract ISOVF	Weighted-mean ISOVF (isotropic or free water volume fraction) in tract right corticospinal tract (from dMRI data)
2110	25714	IDP_dMRI_ProbtrackX_ISOVF_fma	WM tract ISOVF	Weighted-mean ISOVF (isotropic or free water volume fraction) in tract forceps major (from dMRI data)
2111	25715	IDP_dMRI_ProbtrackX_ISOVF_fmi	WM tract ISOVF	Weighted-mean ISOVF (isotropic or free water volume fraction) in tract forceps minor (from dMRI data)
2112	25716	IDP_dMRI_ProbtrackX_ISOVF_ifo_l	WM tract ISOVF	Weighted-mean ISOVF (isotropic or free water volume fraction) in tract left inferior fronto-occipital fasciculus (from dMRI data)
2113	25717	IDP_dMRI_ProbtrackX_ISOVF_ifo_r	WM tract ISOVF	Weighted-mean ISOVF (isotropic or free water volume fraction) in tract right inferior fronto-occipital fasciculus (from dMRI data)
2114	25718	IDP_dMRI_ProbtrackX_ISOVF_ilf_l	WM tract ISOVF	Weighted-mean ISOVF (isotropic or free water volume fraction) in tract left inferior longitudinal fasciculus (from dMRI data)
2115	25719	IDP_dMRI_ProbtrackX_ISOVF_ilf_r	WM tract ISOVF	Weighted-mean ISOVF (isotropic or free water volume fraction) in tract right inferior longitudinal fasciculus (from dMRI data)
2116	25720	IDP_dMRI_ProbtrackX_ISOVF_mcp	WM tract ISOVF	Weighted-mean ISOVF (isotropic or free water volume fraction) in tract middle cerebellar peduncle (from dMRI data)
2117	25721	IDP_dMRI_ProbtrackX_ISOVF_ml_l	WM tract ISOVF	Weighted-mean ISOVF (isotropic or free water volume fraction) in tract left medial lemniscus (from dMRI data)
2118	25722	IDP_dMRI_ProbtrackX_ISOVF_ml_r	WM tract ISOVF	Weighted-mean ISOVF (isotropic or free water volume fraction) in tract right medial lemniscus (from dMRI data)
2119	25723	IDP_dMRI_ProbtrackX_ISOVF_ptr_l	WM tract ISOVF	Weighted-mean ISOVF (isotropic or free water volume fraction) in tract left posterior thalamic radiation (from dMRI data)
2120	25724	IDP_dMRI_ProbtrackX_ISOVF_ptr_r	WM tract ISOVF	Weighted-mean ISOVF (isotropic or free water volume fraction) in tract right posterior thalamic radiation (from dMRI data)
2121	25725	IDP_dMRI_ProbtrackX_ISOVF_slf_l	WM tract ISOVF	Weighted-mean ISOVF (isotropic or free water volume fraction) in tract left superior longitudinal fasciculus (from dMRI data)
2122	25726	IDP_dMRI_ProbtrackX_ISOVF_slf_r	WM tract ISOVF	Weighted-mean ISOVF (isotropic or free water volume fraction) in tract right superior longitudinal fasciculus (from dMRI data)
2123	25727	IDP_dMRI_ProbtrackX_ISOVF_str_l	WM tract ISOVF	Weighted-mean ISOVF (isotropic or free water volume fraction) in tract left superior thalamic radiation (from dMRI data)
2124	25728	IDP_dMRI_ProbtrackX_ISOVF_str_r	WM tract ISOVF	Weighted-mean ISOVF (isotropic or free water volume fraction) in tract right superior thalamic radiation (from dMRI data)
2125	25729	IDP_dMRI_ProbtrackX_ISOVF_unc_l	WM tract ISOVF	Weighted-mean ISOVF (isotropic or free water volume fraction) in tract left uncinate fasciculus (from dMRI data)
2126	25730	IDP_dMRI_ProbtrackX_ISOVF_unc_r	WM tract ISOVF	Weighted-mean ISOVF (isotropic or free water volume fraction) in tract right uncinate fasciculus (from dMRI data)
2127	25040	IDP_tfMRI_median_BOLD_shapes	tfMRI activation	Median BOLD (blood-oxygen-level dependent) effect (in group-defined mask) for shapes activation (in task fMRI data)
2128	25761	IDP_tfMRI_90th-percentile_BOLD_shapes	tfMRI activation	90th percentile of the BOLD (blood-oxygen-level dependent) effect (in group-defined mask) for shapes activation (in task fMRI data)
2129	25042	IDP_tfMRI_median_zstat_shapes	tfMRI activation	Median z-statistic (in group-defined mask) for shapes activation (in task fMRI data)
2130	25762	IDP_tfMRI_90th-percentile_zstat_shapes	tfMRI activation	90th percentile of the z-statistic (in group-defined mask) for shapes activation (in task fMRI data)
2131	25044	IDP_tfMRI_median_BOLD_faces	tfMRI activation	Median BOLD (blood-oxygen-level dependent) effect (in group-defined mask) for faces activation (in task fMRI data)
2132	25763	IDP_tfMRI_90th-percentile_BOLD_faces	tfMRI activation	90th percentile of the BOLD (blood-oxygen-level dependent) effect (in group-defined mask) for faces activation (in task fMRI data)
2133	25046	IDP_tfMRI_median_zstat_faces	tfMRI activation	Median z-statistic (in group-defined mask) for faces activation (in task fMRI data)
2134	25764	IDP_tfMRI_90th-percentile_zstat_faces	tfMRI activation	90th percentile of the z-statistic (in group-defined mask) for faces activation (in task fMRI data)
2135	25048	IDP_tfMRI_median_BOLD_faces-shapes	tfMRI activation	Median BOLD (blood-oxygen-level dependent) effect (in group-defined mask) for faces-shapes contrast (in task fMRI data)
2136	25765	IDP_tfMRI_90th-percentile_BOLD_faces-shapes	tfMRI activation	90th percentile of the BOLD (blood-oxygen-level dependent) effect (in group-defined mask) for faces-shapes contrast (in task fMRI data)
2137	25050	IDP_tfMRI_median_zstat_faces-shapes	tfMRI activation	Median z-statistic (in group-defined mask) for faces-shapes contrast (in task fMRI data)
2138	25766	IDP_tfMRI_90th-percentile_zstat_faces-shapes	tfMRI activation	90th percentile of the z-statistic (in group-defined mask) for faces-shapes contrast (in task fMRI data)
2139	25052	IDP_tfMRI_median_BOLD_faces-shapes_amygdala	tfMRI activation	Median BOLD (blood-oxygen-level dependent) effect (in group-defined amygdala activation mask) for faces-shapes contrast (in task fMRI data)
2140	25767	IDP_tfMRI_90th-percentile_BOLD_faces-shapes_amygdala	tfMRI activation	90th percentile of the BOLD (blood-oxygen-level dependent) effect (in group-defined amygdala activation mask) for faces-shapes contrast (in task fMRI data)
2141	25054	IDP_tfMRI_median_zstat_faces-shapes_amygdala	tfMRI activation	Median z-statistic (in group-defined amygdala activation mask) for faces-shapes contrast (in task fMRI data)
2142	25768	IDP_tfMRI_90th-percentile_zstat_faces-shapes_amygdala	tfMRI activation	90th percentile of the z-statistic (in group-defined amygdala activation mask) for faces-shapes contrast (in task fMRI data)
2143	25754	rfMRI amplitudes (ICA25 node 1)	rfMRI node amplitude	rfMRI amplitudes (ICA25 node 1)
2144	25754	rfMRI amplitudes (ICA25 node 2)	rfMRI node amplitude	rfMRI amplitudes (ICA25 node 2)
2145	25754	rfMRI amplitudes (ICA25 node 3)	rfMRI node amplitude	rfMRI amplitudes (ICA25 node 3)
2146	25754	rfMRI amplitudes (ICA25 node 4)	rfMRI node amplitude	rfMRI amplitudes (ICA25 node 4)
2147	25754	rfMRI amplitudes (ICA25 node 5)	rfMRI node amplitude	rfMRI amplitudes (ICA25 node 5)
2148	25754	rfMRI amplitudes (ICA25 node 6)	rfMRI node amplitude	rfMRI amplitudes (ICA25 node 6)
2149	25754	rfMRI amplitudes (ICA25 node 7)	rfMRI node amplitude	rfMRI amplitudes (ICA25 node 7)
2150	25754	rfMRI amplitudes (ICA25 node 8)	rfMRI node amplitude	rfMRI amplitudes (ICA25 node 8)
2151	25754	rfMRI amplitudes (ICA25 node 9)	rfMRI node amplitude	rfMRI amplitudes (ICA25 node 9)
2152	25754	rfMRI amplitudes (ICA25 node 10)	rfMRI node amplitude	rfMRI amplitudes (ICA25 node 10)
2153	25754	rfMRI amplitudes (ICA25 node 11)	rfMRI node amplitude	rfMRI amplitudes (ICA25 node 11)
2154	25754	rfMRI amplitudes (ICA25 node 12)	rfMRI node amplitude	rfMRI amplitudes (ICA25 node 12)
2155	25754	rfMRI amplitudes (ICA25 node 13)	rfMRI node amplitude	rfMRI amplitudes (ICA25 node 13)
2156	25754	rfMRI amplitudes (ICA25 node 14)	rfMRI node amplitude	rfMRI amplitudes (ICA25 node 14)
2157	25754	rfMRI amplitudes (ICA25 node 15)	rfMRI node amplitude	rfMRI amplitudes (ICA25 node 15)
2158	25754	rfMRI amplitudes (ICA25 node 16)	rfMRI node amplitude	rfMRI amplitudes (ICA25 node 16)
2159	25754	rfMRI amplitudes (ICA25 node 17)	rfMRI node amplitude	rfMRI amplitudes (ICA25 node 17)
2160	25754	rfMRI amplitudes (ICA25 node 18)	rfMRI node amplitude	rfMRI amplitudes (ICA25 node 18)
2161	25754	rfMRI amplitudes (ICA25 node 19)	rfMRI node amplitude	rfMRI amplitudes (ICA25 node 19)
2162	25754	rfMRI amplitudes (ICA25 node 20)	rfMRI node amplitude	rfMRI amplitudes (ICA25 node 20)
2163	25754	rfMRI amplitudes (ICA25 node 21)	rfMRI node amplitude	rfMRI amplitudes (ICA25 node 21)
2164	25755	rfMRI amplitudes (ICA100 node 1)	rfMRI node amplitude	rfMRI amplitudes (ICA100 node 1)
2165	25755	rfMRI amplitudes (ICA100 node 2)	rfMRI node amplitude	rfMRI amplitudes (ICA100 node 2)
2166	25755	rfMRI amplitudes (ICA100 node 3)	rfMRI node amplitude	rfMRI amplitudes (ICA100 node 3)
2167	25755	rfMRI amplitudes (ICA100 node 4)	rfMRI node amplitude	rfMRI amplitudes (ICA100 node 4)
2168	25755	rfMRI amplitudes (ICA100 node 5)	rfMRI node amplitude	rfMRI amplitudes (ICA100 node 5)
2169	25755	rfMRI amplitudes (ICA100 node 6)	rfMRI node amplitude	rfMRI amplitudes (ICA100 node 6)
2170	25755	rfMRI amplitudes (ICA100 node 7)	rfMRI node amplitude	rfMRI amplitudes (ICA100 node 7)
2171	25755	rfMRI amplitudes (ICA100 node 8)	rfMRI node amplitude	rfMRI amplitudes (ICA100 node 8)
2172	25755	rfMRI amplitudes (ICA100 node 9)	rfMRI node amplitude	rfMRI amplitudes (ICA100 node 9)
2173	25755	rfMRI amplitudes (ICA100 node 10)	rfMRI node amplitude	rfMRI amplitudes (ICA100 node 10)
2174	25755	rfMRI amplitudes (ICA100 node 11)	rfMRI node amplitude	rfMRI amplitudes (ICA100 node 11)
2175	25755	rfMRI amplitudes (ICA100 node 12)	rfMRI node amplitude	rfMRI amplitudes (ICA100 node 12)
2176	25755	rfMRI amplitudes (ICA100 node 13)	rfMRI node amplitude	rfMRI amplitudes (ICA100 node 13)
2177	25755	rfMRI amplitudes (ICA100 node 14)	rfMRI node amplitude	rfMRI amplitudes (ICA100 node 14)
2178	25755	rfMRI amplitudes (ICA100 node 15)	rfMRI node amplitude	rfMRI amplitudes (ICA100 node 15)
2179	25755	rfMRI amplitudes (ICA100 node 16)	rfMRI node amplitude	rfMRI amplitudes (ICA100 node 16)
2180	25755	rfMRI amplitudes (ICA100 node 17)	rfMRI node amplitude	rfMRI amplitudes (ICA100 node 17)
2181	25755	rfMRI amplitudes (ICA100 node 18)	rfMRI node amplitude	rfMRI amplitudes (ICA100 node 18)
2182	25755	rfMRI amplitudes (ICA100 node 19)	rfMRI node amplitude	rfMRI amplitudes (ICA100 node 19)
2183	25755	rfMRI amplitudes (ICA100 node 20)	rfMRI node amplitude	rfMRI amplitudes (ICA100 node 20)
2184	25755	rfMRI amplitudes (ICA100 node 21)	rfMRI node amplitude	rfMRI amplitudes (ICA100 node 21)
2185	25755	rfMRI amplitudes (ICA100 node 22)	rfMRI node amplitude	rfMRI amplitudes (ICA100 node 22)
2186	25755	rfMRI amplitudes (ICA100 node 23)	rfMRI node amplitude	rfMRI amplitudes (ICA100 node 23)
2187	25755	rfMRI amplitudes (ICA100 node 24)	rfMRI node amplitude	rfMRI amplitudes (ICA100 node 24)
2188	25755	rfMRI amplitudes (ICA100 node 25)	rfMRI node amplitude	rfMRI amplitudes (ICA100 node 25)
2189	25755	rfMRI amplitudes (ICA100 node 26)	rfMRI node amplitude	rfMRI amplitudes (ICA100 node 26)
2190	25755	rfMRI amplitudes (ICA100 node 27)	rfMRI node amplitude	rfMRI amplitudes (ICA100 node 27)
2191	25755	rfMRI amplitudes (ICA100 node 28)	rfMRI node amplitude	rfMRI amplitudes (ICA100 node 28)
2192	25755	rfMRI amplitudes (ICA100 node 29)	rfMRI node amplitude	rfMRI amplitudes (ICA100 node 29)
2193	25755	rfMRI amplitudes (ICA100 node 30)	rfMRI node amplitude	rfMRI amplitudes (ICA100 node 30)
2194	25755	rfMRI amplitudes (ICA100 node 31)	rfMRI node amplitude	rfMRI amplitudes (ICA100 node 31)
2195	25755	rfMRI amplitudes (ICA100 node 32)	rfMRI node amplitude	rfMRI amplitudes (ICA100 node 32)
2196	25755	rfMRI amplitudes (ICA100 node 33)	rfMRI node amplitude	rfMRI amplitudes (ICA100 node 33)
2197	25755	rfMRI amplitudes (ICA100 node 34)	rfMRI node amplitude	rfMRI amplitudes (ICA100 node 34)
2198	25755	rfMRI amplitudes (ICA100 node 35)	rfMRI node amplitude	rfMRI amplitudes (ICA100 node 35)
2199	25755	rfMRI amplitudes (ICA100 node 36)	rfMRI node amplitude	rfMRI amplitudes (ICA100 node 36)
2200	25755	rfMRI amplitudes (ICA100 node 37)	rfMRI node amplitude	rfMRI amplitudes (ICA100 node 37)
2201	25755	rfMRI amplitudes (ICA100 node 38)	rfMRI node amplitude	rfMRI amplitudes (ICA100 node 38)
2202	25755	rfMRI amplitudes (ICA100 node 39)	rfMRI node amplitude	rfMRI amplitudes (ICA100 node 39)
2203	25755	rfMRI amplitudes (ICA100 node 40)	rfMRI node amplitude	rfMRI amplitudes (ICA100 node 40)
2204	25755	rfMRI amplitudes (ICA100 node 41)	rfMRI node amplitude	rfMRI amplitudes (ICA100 node 41)
2205	25755	rfMRI amplitudes (ICA100 node 42)	rfMRI node amplitude	rfMRI amplitudes (ICA100 node 42)
2206	25755	rfMRI amplitudes (ICA100 node 43)	rfMRI node amplitude	rfMRI amplitudes (ICA100 node 43)
2207	25755	rfMRI amplitudes (ICA100 node 44)	rfMRI node amplitude	rfMRI amplitudes (ICA100 node 44)
2208	25755	rfMRI amplitudes (ICA100 node 45)	rfMRI node amplitude	rfMRI amplitudes (ICA100 node 45)
2209	25755	rfMRI amplitudes (ICA100 node 46)	rfMRI node amplitude	rfMRI amplitudes (ICA100 node 46)
2210	25755	rfMRI amplitudes (ICA100 node 47)	rfMRI node amplitude	rfMRI amplitudes (ICA100 node 47)
2211	25755	rfMRI amplitudes (ICA100 node 48)	rfMRI node amplitude	rfMRI amplitudes (ICA100 node 48)
2212	25755	rfMRI amplitudes (ICA100 node 49)	rfMRI node amplitude	rfMRI amplitudes (ICA100 node 49)
2213	25755	rfMRI amplitudes (ICA100 node 50)	rfMRI node amplitude	rfMRI amplitudes (ICA100 node 50)
2214	25755	rfMRI amplitudes (ICA100 node 51)	rfMRI node amplitude	rfMRI amplitudes (ICA100 node 51)
2215	25755	rfMRI amplitudes (ICA100 node 52)	rfMRI node amplitude	rfMRI amplitudes (ICA100 node 52)
2216	25755	rfMRI amplitudes (ICA100 node 53)	rfMRI node amplitude	rfMRI amplitudes (ICA100 node 53)
2217	25755	rfMRI amplitudes (ICA100 node 54)	rfMRI node amplitude	rfMRI amplitudes (ICA100 node 54)
2218	25755	rfMRI amplitudes (ICA100 node 55)	rfMRI node amplitude	rfMRI amplitudes (ICA100 node 55)
2219	25752	rfMRI connectivity (ICA25 edge 1)	rfMRI connectivity	rfMRI connectivity (ICA25 edge 1)
2220	25752	rfMRI connectivity (ICA25 edge 2)	rfMRI connectivity	rfMRI connectivity (ICA25 edge 2)
2221	25752	rfMRI connectivity (ICA25 edge 3)	rfMRI connectivity	rfMRI connectivity (ICA25 edge 3)
2222	25752	rfMRI connectivity (ICA25 edge 4)	rfMRI connectivity	rfMRI connectivity (ICA25 edge 4)
2223	25752	rfMRI connectivity (ICA25 edge 5)	rfMRI connectivity	rfMRI connectivity (ICA25 edge 5)
2224	25752	rfMRI connectivity (ICA25 edge 6)	rfMRI connectivity	rfMRI connectivity (ICA25 edge 6)
2225	25752	rfMRI connectivity (ICA25 edge 7)	rfMRI connectivity	rfMRI connectivity (ICA25 edge 7)
2226	25752	rfMRI connectivity (ICA25 edge 8)	rfMRI connectivity	rfMRI connectivity (ICA25 edge 8)
2227	25752	rfMRI connectivity (ICA25 edge 9)	rfMRI connectivity	rfMRI connectivity (ICA25 edge 9)
2228	25752	rfMRI connectivity (ICA25 edge 10)	rfMRI connectivity	rfMRI connectivity (ICA25 edge 10)
2229	25752	rfMRI connectivity (ICA25 edge 11)	rfMRI connectivity	rfMRI connectivity (ICA25 edge 11)
2230	25752	rfMRI connectivity (ICA25 edge 12)	rfMRI connectivity	rfMRI connectivity (ICA25 edge 12)
2231	25752	rfMRI connectivity (ICA25 edge 13)	rfMRI connectivity	rfMRI connectivity (ICA25 edge 13)
2232	25752	rfMRI connectivity (ICA25 edge 14)	rfMRI connectivity	rfMRI connectivity (ICA25 edge 14)
2233	25752	rfMRI connectivity (ICA25 edge 15)	rfMRI connectivity	rfMRI connectivity (ICA25 edge 15)
2234	25752	rfMRI connectivity (ICA25 edge 16)	rfMRI connectivity	rfMRI connectivity (ICA25 edge 16)
2235	25752	rfMRI connectivity (ICA25 edge 17)	rfMRI connectivity	rfMRI connectivity (ICA25 edge 17)
2236	25752	rfMRI connectivity (ICA25 edge 18)	rfMRI connectivity	rfMRI connectivity (ICA25 edge 18)
2237	25752	rfMRI connectivity (ICA25 edge 19)	rfMRI connectivity	rfMRI connectivity (ICA25 edge 19)
2238	25752	rfMRI connectivity (ICA25 edge 20)	rfMRI connectivity	rfMRI connectivity (ICA25 edge 20)
2239	25752	rfMRI connectivity (ICA25 edge 21)	rfMRI connectivity	rfMRI connectivity (ICA25 edge 21)
2240	25752	rfMRI connectivity (ICA25 edge 22)	rfMRI connectivity	rfMRI connectivity (ICA25 edge 22)
2241	25752	rfMRI connectivity (ICA25 edge 23)	rfMRI connectivity	rfMRI connectivity (ICA25 edge 23)
2242	25752	rfMRI connectivity (ICA25 edge 24)	rfMRI connectivity	rfMRI connectivity (ICA25 edge 24)
2243	25752	rfMRI connectivity (ICA25 edge 25)	rfMRI connectivity	rfMRI connectivity (ICA25 edge 25)
2244	25752	rfMRI connectivity (ICA25 edge 26)	rfMRI connectivity	rfMRI connectivity (ICA25 edge 26)
2245	25752	rfMRI connectivity (ICA25 edge 27)	rfMRI connectivity	rfMRI connectivity (ICA25 edge 27)
2246	25752	rfMRI connectivity (ICA25 edge 28)	rfMRI connectivity	rfMRI connectivity (ICA25 edge 28)
2247	25752	rfMRI connectivity (ICA25 edge 29)	rfMRI connectivity	rfMRI connectivity (ICA25 edge 29)
2248	25752	rfMRI connectivity (ICA25 edge 30)	rfMRI connectivity	rfMRI connectivity (ICA25 edge 30)
2249	25752	rfMRI connectivity (ICA25 edge 31)	rfMRI connectivity	rfMRI connectivity (ICA25 edge 31)
2250	25752	rfMRI connectivity (ICA25 edge 32)	rfMRI connectivity	rfMRI connectivity (ICA25 edge 32)
2251	25752	rfMRI connectivity (ICA25 edge 33)	rfMRI connectivity	rfMRI connectivity (ICA25 edge 33)
2252	25752	rfMRI connectivity (ICA25 edge 34)	rfMRI connectivity	rfMRI connectivity (ICA25 edge 34)
2253	25752	rfMRI connectivity (ICA25 edge 35)	rfMRI connectivity	rfMRI connectivity (ICA25 edge 35)
2254	25752	rfMRI connectivity (ICA25 edge 36)	rfMRI connectivity	rfMRI connectivity (ICA25 edge 36)
2255	25752	rfMRI connectivity (ICA25 edge 37)	rfMRI connectivity	rfMRI connectivity (ICA25 edge 37)
2256	25752	rfMRI connectivity (ICA25 edge 38)	rfMRI connectivity	rfMRI connectivity (ICA25 edge 38)
2257	25752	rfMRI connectivity (ICA25 edge 39)	rfMRI connectivity	rfMRI connectivity (ICA25 edge 39)
2258	25752	rfMRI connectivity (ICA25 edge 40)	rfMRI connectivity	rfMRI connectivity (ICA25 edge 40)
2259	25752	rfMRI connectivity (ICA25 edge 41)	rfMRI connectivity	rfMRI connectivity (ICA25 edge 41)
2260	25752	rfMRI connectivity (ICA25 edge 42)	rfMRI connectivity	rfMRI connectivity (ICA25 edge 42)
2261	25752	rfMRI connectivity (ICA25 edge 43)	rfMRI connectivity	rfMRI connectivity (ICA25 edge 43)
2262	25752	rfMRI connectivity (ICA25 edge 44)	rfMRI connectivity	rfMRI connectivity (ICA25 edge 44)
2263	25752	rfMRI connectivity (ICA25 edge 45)	rfMRI connectivity	rfMRI connectivity (ICA25 edge 45)
2264	25752	rfMRI connectivity (ICA25 edge 46)	rfMRI connectivity	rfMRI connectivity (ICA25 edge 46)
2265	25752	rfMRI connectivity (ICA25 edge 47)	rfMRI connectivity	rfMRI connectivity (ICA25 edge 47)
2266	25752	rfMRI connectivity (ICA25 edge 48)	rfMRI connectivity	rfMRI connectivity (ICA25 edge 48)
2267	25752	rfMRI connectivity (ICA25 edge 49)	rfMRI connectivity	rfMRI connectivity (ICA25 edge 49)
2268	25752	rfMRI connectivity (ICA25 edge 50)	rfMRI connectivity	rfMRI connectivity (ICA25 edge 50)
2269	25752	rfMRI connectivity (ICA25 edge 51)	rfMRI connectivity	rfMRI connectivity (ICA25 edge 51)
2270	25752	rfMRI connectivity (ICA25 edge 52)	rfMRI connectivity	rfMRI connectivity (ICA25 edge 52)
2271	25752	rfMRI connectivity (ICA25 edge 53)	rfMRI connectivity	rfMRI connectivity (ICA25 edge 53)
2272	25752	rfMRI connectivity (ICA25 edge 54)	rfMRI connectivity	rfMRI connectivity (ICA25 edge 54)
2273	25752	rfMRI connectivity (ICA25 edge 55)	rfMRI connectivity	rfMRI connectivity (ICA25 edge 55)
2274	25752	rfMRI connectivity (ICA25 edge 56)	rfMRI connectivity	rfMRI connectivity (ICA25 edge 56)
2275	25752	rfMRI connectivity (ICA25 edge 57)	rfMRI connectivity	rfMRI connectivity (ICA25 edge 57)
2276	25752	rfMRI connectivity (ICA25 edge 58)	rfMRI connectivity	rfMRI connectivity (ICA25 edge 58)
2277	25752	rfMRI connectivity (ICA25 edge 59)	rfMRI connectivity	rfMRI connectivity (ICA25 edge 59)
2278	25752	rfMRI connectivity (ICA25 edge 60)	rfMRI connectivity	rfMRI connectivity (ICA25 edge 60)
2279	25752	rfMRI connectivity (ICA25 edge 61)	rfMRI connectivity	rfMRI connectivity (ICA25 edge 61)
2280	25752	rfMRI connectivity (ICA25 edge 62)	rfMRI connectivity	rfMRI connectivity (ICA25 edge 62)
2281	25752	rfMRI connectivity (ICA25 edge 63)	rfMRI connectivity	rfMRI connectivity (ICA25 edge 63)
2282	25752	rfMRI connectivity (ICA25 edge 64)	rfMRI connectivity	rfMRI connectivity (ICA25 edge 64)
2283	25752	rfMRI connectivity (ICA25 edge 65)	rfMRI connectivity	rfMRI connectivity (ICA25 edge 65)
2284	25752	rfMRI connectivity (ICA25 edge 66)	rfMRI connectivity	rfMRI connectivity (ICA25 edge 66)
2285	25752	rfMRI connectivity (ICA25 edge 67)	rfMRI connectivity	rfMRI connectivity (ICA25 edge 67)
2286	25752	rfMRI connectivity (ICA25 edge 68)	rfMRI connectivity	rfMRI connectivity (ICA25 edge 68)
2287	25752	rfMRI connectivity (ICA25 edge 69)	rfMRI connectivity	rfMRI connectivity (ICA25 edge 69)
2288	25752	rfMRI connectivity (ICA25 edge 70)	rfMRI connectivity	rfMRI connectivity (ICA25 edge 70)
2289	25752	rfMRI connectivity (ICA25 edge 71)	rfMRI connectivity	rfMRI connectivity (ICA25 edge 71)
2290	25752	rfMRI connectivity (ICA25 edge 72)	rfMRI connectivity	rfMRI connectivity (ICA25 edge 72)
2291	25752	rfMRI connectivity (ICA25 edge 73)	rfMRI connectivity	rfMRI connectivity (ICA25 edge 73)
2292	25752	rfMRI connectivity (ICA25 edge 74)	rfMRI connectivity	rfMRI connectivity (ICA25 edge 74)
2293	25752	rfMRI connectivity (ICA25 edge 75)	rfMRI connectivity	rfMRI connectivity (ICA25 edge 75)
2294	25752	rfMRI connectivity (ICA25 edge 76)	rfMRI connectivity	rfMRI connectivity (ICA25 edge 76)
2295	25752	rfMRI connectivity (ICA25 edge 77)	rfMRI connectivity	rfMRI connectivity (ICA25 edge 77)
2296	25752	rfMRI connectivity (ICA25 edge 78)	rfMRI connectivity	rfMRI connectivity (ICA25 edge 78)
2297	25752	rfMRI connectivity (ICA25 edge 79)	rfMRI connectivity	rfMRI connectivity (ICA25 edge 79)
2298	25752	rfMRI connectivity (ICA25 edge 80)	rfMRI connectivity	rfMRI connectivity (ICA25 edge 80)
2299	25752	rfMRI connectivity (ICA25 edge 81)	rfMRI connectivity	rfMRI connectivity (ICA25 edge 81)
2300	25752	rfMRI connectivity (ICA25 edge 82)	rfMRI connectivity	rfMRI connectivity (ICA25 edge 82)
2301	25752	rfMRI connectivity (ICA25 edge 83)	rfMRI connectivity	rfMRI connectivity (ICA25 edge 83)
2302	25752	rfMRI connectivity (ICA25 edge 84)	rfMRI connectivity	rfMRI connectivity (ICA25 edge 84)
2303	25752	rfMRI connectivity (ICA25 edge 85)	rfMRI connectivity	rfMRI connectivity (ICA25 edge 85)
2304	25752	rfMRI connectivity (ICA25 edge 86)	rfMRI connectivity	rfMRI connectivity (ICA25 edge 86)
2305	25752	rfMRI connectivity (ICA25 edge 87)	rfMRI connectivity	rfMRI connectivity (ICA25 edge 87)
2306	25752	rfMRI connectivity (ICA25 edge 88)	rfMRI connectivity	rfMRI connectivity (ICA25 edge 88)
2307	25752	rfMRI connectivity (ICA25 edge 89)	rfMRI connectivity	rfMRI connectivity (ICA25 edge 89)
2308	25752	rfMRI connectivity (ICA25 edge 90)	rfMRI connectivity	rfMRI connectivity (ICA25 edge 90)
2309	25752	rfMRI connectivity (ICA25 edge 91)	rfMRI connectivity	rfMRI connectivity (ICA25 edge 91)
2310	25752	rfMRI connectivity (ICA25 edge 92)	rfMRI connectivity	rfMRI connectivity (ICA25 edge 92)
2311	25752	rfMRI connectivity (ICA25 edge 93)	rfMRI connectivity	rfMRI connectivity (ICA25 edge 93)
2312	25752	rfMRI connectivity (ICA25 edge 94)	rfMRI connectivity	rfMRI connectivity (ICA25 edge 94)
2313	25752	rfMRI connectivity (ICA25 edge 95)	rfMRI connectivity	rfMRI connectivity (ICA25 edge 95)
2314	25752	rfMRI connectivity (ICA25 edge 96)	rfMRI connectivity	rfMRI connectivity (ICA25 edge 96)
2315	25752	rfMRI connectivity (ICA25 edge 97)	rfMRI connectivity	rfMRI connectivity (ICA25 edge 97)
2316	25752	rfMRI connectivity (ICA25 edge 98)	rfMRI connectivity	rfMRI connectivity (ICA25 edge 98)
2317	25752	rfMRI connectivity (ICA25 edge 99)	rfMRI connectivity	rfMRI connectivity (ICA25 edge 99)
2318	25752	rfMRI connectivity (ICA25 edge 100)	rfMRI connectivity	rfMRI connectivity (ICA25 edge 100)
2319	25752	rfMRI connectivity (ICA25 edge 101)	rfMRI connectivity	rfMRI connectivity (ICA25 edge 101)
2320	25752	rfMRI connectivity (ICA25 edge 102)	rfMRI connectivity	rfMRI connectivity (ICA25 edge 102)
2321	25752	rfMRI connectivity (ICA25 edge 103)	rfMRI connectivity	rfMRI connectivity (ICA25 edge 103)
2322	25752	rfMRI connectivity (ICA25 edge 104)	rfMRI connectivity	rfMRI connectivity (ICA25 edge 104)
2323	25752	rfMRI connectivity (ICA25 edge 105)	rfMRI connectivity	rfMRI connectivity (ICA25 edge 105)
2324	25752	rfMRI connectivity (ICA25 edge 106)	rfMRI connectivity	rfMRI connectivity (ICA25 edge 106)
2325	25752	rfMRI connectivity (ICA25 edge 107)	rfMRI connectivity	rfMRI connectivity (ICA25 edge 107)
2326	25752	rfMRI connectivity (ICA25 edge 108)	rfMRI connectivity	rfMRI connectivity (ICA25 edge 108)
2327	25752	rfMRI connectivity (ICA25 edge 109)	rfMRI connectivity	rfMRI connectivity (ICA25 edge 109)
2328	25752	rfMRI connectivity (ICA25 edge 110)	rfMRI connectivity	rfMRI connectivity (ICA25 edge 110)
2329	25752	rfMRI connectivity (ICA25 edge 111)	rfMRI connectivity	rfMRI connectivity (ICA25 edge 111)
2330	25752	rfMRI connectivity (ICA25 edge 112)	rfMRI connectivity	rfMRI connectivity (ICA25 edge 112)
2331	25752	rfMRI connectivity (ICA25 edge 113)	rfMRI connectivity	rfMRI connectivity (ICA25 edge 113)
2332	25752	rfMRI connectivity (ICA25 edge 114)	rfMRI connectivity	rfMRI connectivity (ICA25 edge 114)
2333	25752	rfMRI connectivity (ICA25 edge 115)	rfMRI connectivity	rfMRI connectivity (ICA25 edge 115)
2334	25752	rfMRI connectivity (ICA25 edge 116)	rfMRI connectivity	rfMRI connectivity (ICA25 edge 116)
2335	25752	rfMRI connectivity (ICA25 edge 117)	rfMRI connectivity	rfMRI connectivity (ICA25 edge 117)
2336	25752	rfMRI connectivity (ICA25 edge 118)	rfMRI connectivity	rfMRI connectivity (ICA25 edge 118)
2337	25752	rfMRI connectivity (ICA25 edge 119)	rfMRI connectivity	rfMRI connectivity (ICA25 edge 119)
2338	25752	rfMRI connectivity (ICA25 edge 120)	rfMRI connectivity	rfMRI connectivity (ICA25 edge 120)
2339	25752	rfMRI connectivity (ICA25 edge 121)	rfMRI connectivity	rfMRI connectivity (ICA25 edge 121)
2340	25752	rfMRI connectivity (ICA25 edge 122)	rfMRI connectivity	rfMRI connectivity (ICA25 edge 122)
2341	25752	rfMRI connectivity (ICA25 edge 123)	rfMRI connectivity	rfMRI connectivity (ICA25 edge 123)
2342	25752	rfMRI connectivity (ICA25 edge 124)	rfMRI connectivity	rfMRI connectivity (ICA25 edge 124)
2343	25752	rfMRI connectivity (ICA25 edge 125)	rfMRI connectivity	rfMRI connectivity (ICA25 edge 125)
2344	25752	rfMRI connectivity (ICA25 edge 126)	rfMRI connectivity	rfMRI connectivity (ICA25 edge 126)
2345	25752	rfMRI connectivity (ICA25 edge 127)	rfMRI connectivity	rfMRI connectivity (ICA25 edge 127)
2346	25752	rfMRI connectivity (ICA25 edge 128)	rfMRI connectivity	rfMRI connectivity (ICA25 edge 128)
2347	25752	rfMRI connectivity (ICA25 edge 129)	rfMRI connectivity	rfMRI connectivity (ICA25 edge 129)
2348	25752	rfMRI connectivity (ICA25 edge 130)	rfMRI connectivity	rfMRI connectivity (ICA25 edge 130)
2349	25752	rfMRI connectivity (ICA25 edge 131)	rfMRI connectivity	rfMRI connectivity (ICA25 edge 131)
2350	25752	rfMRI connectivity (ICA25 edge 132)	rfMRI connectivity	rfMRI connectivity (ICA25 edge 132)
2351	25752	rfMRI connectivity (ICA25 edge 133)	rfMRI connectivity	rfMRI connectivity (ICA25 edge 133)
2352	25752	rfMRI connectivity (ICA25 edge 134)	rfMRI connectivity	rfMRI connectivity (ICA25 edge 134)
2353	25752	rfMRI connectivity (ICA25 edge 135)	rfMRI connectivity	rfMRI connectivity (ICA25 edge 135)
2354	25752	rfMRI connectivity (ICA25 edge 136)	rfMRI connectivity	rfMRI connectivity (ICA25 edge 136)
2355	25752	rfMRI connectivity (ICA25 edge 137)	rfMRI connectivity	rfMRI connectivity (ICA25 edge 137)
2356	25752	rfMRI connectivity (ICA25 edge 138)	rfMRI connectivity	rfMRI connectivity (ICA25 edge 138)
2357	25752	rfMRI connectivity (ICA25 edge 139)	rfMRI connectivity	rfMRI connectivity (ICA25 edge 139)
2358	25752	rfMRI connectivity (ICA25 edge 140)	rfMRI connectivity	rfMRI connectivity (ICA25 edge 140)
2359	25752	rfMRI connectivity (ICA25 edge 141)	rfMRI connectivity	rfMRI connectivity (ICA25 edge 141)
2360	25752	rfMRI connectivity (ICA25 edge 142)	rfMRI connectivity	rfMRI connectivity (ICA25 edge 142)
2361	25752	rfMRI connectivity (ICA25 edge 143)	rfMRI connectivity	rfMRI connectivity (ICA25 edge 143)
2362	25752	rfMRI connectivity (ICA25 edge 144)	rfMRI connectivity	rfMRI connectivity (ICA25 edge 144)
2363	25752	rfMRI connectivity (ICA25 edge 145)	rfMRI connectivity	rfMRI connectivity (ICA25 edge 145)
2364	25752	rfMRI connectivity (ICA25 edge 146)	rfMRI connectivity	rfMRI connectivity (ICA25 edge 146)
2365	25752	rfMRI connectivity (ICA25 edge 147)	rfMRI connectivity	rfMRI connectivity (ICA25 edge 147)
2366	25752	rfMRI connectivity (ICA25 edge 148)	rfMRI connectivity	rfMRI connectivity (ICA25 edge 148)
2367	25752	rfMRI connectivity (ICA25 edge 149)	rfMRI connectivity	rfMRI connectivity (ICA25 edge 149)
2368	25752	rfMRI connectivity (ICA25 edge 150)	rfMRI connectivity	rfMRI connectivity (ICA25 edge 150)
2369	25752	rfMRI connectivity (ICA25 edge 151)	rfMRI connectivity	rfMRI connectivity (ICA25 edge 151)
2370	25752	rfMRI connectivity (ICA25 edge 152)	rfMRI connectivity	rfMRI connectivity (ICA25 edge 152)
2371	25752	rfMRI connectivity (ICA25 edge 153)	rfMRI connectivity	rfMRI connectivity (ICA25 edge 153)
2372	25752	rfMRI connectivity (ICA25 edge 154)	rfMRI connectivity	rfMRI connectivity (ICA25 edge 154)
2373	25752	rfMRI connectivity (ICA25 edge 155)	rfMRI connectivity	rfMRI connectivity (ICA25 edge 155)
2374	25752	rfMRI connectivity (ICA25 edge 156)	rfMRI connectivity	rfMRI connectivity (ICA25 edge 156)
2375	25752	rfMRI connectivity (ICA25 edge 157)	rfMRI connectivity	rfMRI connectivity (ICA25 edge 157)
2376	25752	rfMRI connectivity (ICA25 edge 158)	rfMRI connectivity	rfMRI connectivity (ICA25 edge 158)
2377	25752	rfMRI connectivity (ICA25 edge 159)	rfMRI connectivity	rfMRI connectivity (ICA25 edge 159)
2378	25752	rfMRI connectivity (ICA25 edge 160)	rfMRI connectivity	rfMRI connectivity (ICA25 edge 160)
2379	25752	rfMRI connectivity (ICA25 edge 161)	rfMRI connectivity	rfMRI connectivity (ICA25 edge 161)
2380	25752	rfMRI connectivity (ICA25 edge 162)	rfMRI connectivity	rfMRI connectivity (ICA25 edge 162)
2381	25752	rfMRI connectivity (ICA25 edge 163)	rfMRI connectivity	rfMRI connectivity (ICA25 edge 163)
2382	25752	rfMRI connectivity (ICA25 edge 164)	rfMRI connectivity	rfMRI connectivity (ICA25 edge 164)
2383	25752	rfMRI connectivity (ICA25 edge 165)	rfMRI connectivity	rfMRI connectivity (ICA25 edge 165)
2384	25752	rfMRI connectivity (ICA25 edge 166)	rfMRI connectivity	rfMRI connectivity (ICA25 edge 166)
2385	25752	rfMRI connectivity (ICA25 edge 167)	rfMRI connectivity	rfMRI connectivity (ICA25 edge 167)
2386	25752	rfMRI connectivity (ICA25 edge 168)	rfMRI connectivity	rfMRI connectivity (ICA25 edge 168)
2387	25752	rfMRI connectivity (ICA25 edge 169)	rfMRI connectivity	rfMRI connectivity (ICA25 edge 169)
2388	25752	rfMRI connectivity (ICA25 edge 170)	rfMRI connectivity	rfMRI connectivity (ICA25 edge 170)
2389	25752	rfMRI connectivity (ICA25 edge 171)	rfMRI connectivity	rfMRI connectivity (ICA25 edge 171)
2390	25752	rfMRI connectivity (ICA25 edge 172)	rfMRI connectivity	rfMRI connectivity (ICA25 edge 172)
2391	25752	rfMRI connectivity (ICA25 edge 173)	rfMRI connectivity	rfMRI connectivity (ICA25 edge 173)
2392	25752	rfMRI connectivity (ICA25 edge 174)	rfMRI connectivity	rfMRI connectivity (ICA25 edge 174)
2393	25752	rfMRI connectivity (ICA25 edge 175)	rfMRI connectivity	rfMRI connectivity (ICA25 edge 175)
2394	25752	rfMRI connectivity (ICA25 edge 176)	rfMRI connectivity	rfMRI connectivity (ICA25 edge 176)
2395	25752	rfMRI connectivity (ICA25 edge 177)	rfMRI connectivity	rfMRI connectivity (ICA25 edge 177)
2396	25752	rfMRI connectivity (ICA25 edge 178)	rfMRI connectivity	rfMRI connectivity (ICA25 edge 178)
2397	25752	rfMRI connectivity (ICA25 edge 179)	rfMRI connectivity	rfMRI connectivity (ICA25 edge 179)
2398	25752	rfMRI connectivity (ICA25 edge 180)	rfMRI connectivity	rfMRI connectivity (ICA25 edge 180)
2399	25752	rfMRI connectivity (ICA25 edge 181)	rfMRI connectivity	rfMRI connectivity (ICA25 edge 181)
2400	25752	rfMRI connectivity (ICA25 edge 182)	rfMRI connectivity	rfMRI connectivity (ICA25 edge 182)
2401	25752	rfMRI connectivity (ICA25 edge 183)	rfMRI connectivity	rfMRI connectivity (ICA25 edge 183)
2402	25752	rfMRI connectivity (ICA25 edge 184)	rfMRI connectivity	rfMRI connectivity (ICA25 edge 184)
2403	25752	rfMRI connectivity (ICA25 edge 185)	rfMRI connectivity	rfMRI connectivity (ICA25 edge 185)
2404	25752	rfMRI connectivity (ICA25 edge 186)	rfMRI connectivity	rfMRI connectivity (ICA25 edge 186)
2405	25752	rfMRI connectivity (ICA25 edge 187)	rfMRI connectivity	rfMRI connectivity (ICA25 edge 187)
2406	25752	rfMRI connectivity (ICA25 edge 188)	rfMRI connectivity	rfMRI connectivity (ICA25 edge 188)
2407	25752	rfMRI connectivity (ICA25 edge 189)	rfMRI connectivity	rfMRI connectivity (ICA25 edge 189)
2408	25752	rfMRI connectivity (ICA25 edge 190)	rfMRI connectivity	rfMRI connectivity (ICA25 edge 190)
2409	25752	rfMRI connectivity (ICA25 edge 191)	rfMRI connectivity	rfMRI connectivity (ICA25 edge 191)
2410	25752	rfMRI connectivity (ICA25 edge 192)	rfMRI connectivity	rfMRI connectivity (ICA25 edge 192)
2411	25752	rfMRI connectivity (ICA25 edge 193)	rfMRI connectivity	rfMRI connectivity (ICA25 edge 193)
2412	25752	rfMRI connectivity (ICA25 edge 194)	rfMRI connectivity	rfMRI connectivity (ICA25 edge 194)
2413	25752	rfMRI connectivity (ICA25 edge 195)	rfMRI connectivity	rfMRI connectivity (ICA25 edge 195)
2414	25752	rfMRI connectivity (ICA25 edge 196)	rfMRI connectivity	rfMRI connectivity (ICA25 edge 196)
2415	25752	rfMRI connectivity (ICA25 edge 197)	rfMRI connectivity	rfMRI connectivity (ICA25 edge 197)
2416	25752	rfMRI connectivity (ICA25 edge 198)	rfMRI connectivity	rfMRI connectivity (ICA25 edge 198)
2417	25752	rfMRI connectivity (ICA25 edge 199)	rfMRI connectivity	rfMRI connectivity (ICA25 edge 199)
2418	25752	rfMRI connectivity (ICA25 edge 200)	rfMRI connectivity	rfMRI connectivity (ICA25 edge 200)
2419	25752	rfMRI connectivity (ICA25 edge 201)	rfMRI connectivity	rfMRI connectivity (ICA25 edge 201)
2420	25752	rfMRI connectivity (ICA25 edge 202)	rfMRI connectivity	rfMRI connectivity (ICA25 edge 202)
2421	25752	rfMRI connectivity (ICA25 edge 203)	rfMRI connectivity	rfMRI connectivity (ICA25 edge 203)
2422	25752	rfMRI connectivity (ICA25 edge 204)	rfMRI connectivity	rfMRI connectivity (ICA25 edge 204)
2423	25752	rfMRI connectivity (ICA25 edge 205)	rfMRI connectivity	rfMRI connectivity (ICA25 edge 205)
2424	25752	rfMRI connectivity (ICA25 edge 206)	rfMRI connectivity	rfMRI connectivity (ICA25 edge 206)
2425	25752	rfMRI connectivity (ICA25 edge 207)	rfMRI connectivity	rfMRI connectivity (ICA25 edge 207)
2426	25752	rfMRI connectivity (ICA25 edge 208)	rfMRI connectivity	rfMRI connectivity (ICA25 edge 208)
2427	25752	rfMRI connectivity (ICA25 edge 209)	rfMRI connectivity	rfMRI connectivity (ICA25 edge 209)
2428	25752	rfMRI connectivity (ICA25 edge 210)	rfMRI connectivity	rfMRI connectivity (ICA25 edge 210)
2429	25753	rfMRI connectivity (ICA100 edge 1)	rfMRI connectivity	rfMRI connectivity (ICA100 edge 1)
2430	25753	rfMRI connectivity (ICA100 edge 2)	rfMRI connectivity	rfMRI connectivity (ICA100 edge 2)
2431	25753	rfMRI connectivity (ICA100 edge 3)	rfMRI connectivity	rfMRI connectivity (ICA100 edge 3)
2432	25753	rfMRI connectivity (ICA100 edge 4)	rfMRI connectivity	rfMRI connectivity (ICA100 edge 4)
2433	25753	rfMRI connectivity (ICA100 edge 5)	rfMRI connectivity	rfMRI connectivity (ICA100 edge 5)
2434	25753	rfMRI connectivity (ICA100 edge 6)	rfMRI connectivity	rfMRI connectivity (ICA100 edge 6)
2435	25753	rfMRI connectivity (ICA100 edge 7)	rfMRI connectivity	rfMRI connectivity (ICA100 edge 7)
2436	25753	rfMRI connectivity (ICA100 edge 8)	rfMRI connectivity	rfMRI connectivity (ICA100 edge 8)
2437	25753	rfMRI connectivity (ICA100 edge 9)	rfMRI connectivity	rfMRI connectivity (ICA100 edge 9)
2438	25753	rfMRI connectivity (ICA100 edge 10)	rfMRI connectivity	rfMRI connectivity (ICA100 edge 10)
2439	25753	rfMRI connectivity (ICA100 edge 11)	rfMRI connectivity	rfMRI connectivity (ICA100 edge 11)
2440	25753	rfMRI connectivity (ICA100 edge 12)	rfMRI connectivity	rfMRI connectivity (ICA100 edge 12)
2441	25753	rfMRI connectivity (ICA100 edge 13)	rfMRI connectivity	rfMRI connectivity (ICA100 edge 13)
2442	25753	rfMRI connectivity (ICA100 edge 14)	rfMRI connectivity	rfMRI connectivity (ICA100 edge 14)
2443	25753	rfMRI connectivity (ICA100 edge 15)	rfMRI connectivity	rfMRI connectivity (ICA100 edge 15)
2444	25753	rfMRI connectivity (ICA100 edge 16)	rfMRI connectivity	rfMRI connectivity (ICA100 edge 16)
2445	25753	rfMRI connectivity (ICA100 edge 17)	rfMRI connectivity	rfMRI connectivity (ICA100 edge 17)
2446	25753	rfMRI connectivity (ICA100 edge 18)	rfMRI connectivity	rfMRI connectivity (ICA100 edge 18)
2447	25753	rfMRI connectivity (ICA100 edge 19)	rfMRI connectivity	rfMRI connectivity (ICA100 edge 19)
2448	25753	rfMRI connectivity (ICA100 edge 20)	rfMRI connectivity	rfMRI connectivity (ICA100 edge 20)
2449	25753	rfMRI connectivity (ICA100 edge 21)	rfMRI connectivity	rfMRI connectivity (ICA100 edge 21)
2450	25753	rfMRI connectivity (ICA100 edge 22)	rfMRI connectivity	rfMRI connectivity (ICA100 edge 22)
2451	25753	rfMRI connectivity (ICA100 edge 23)	rfMRI connectivity	rfMRI connectivity (ICA100 edge 23)
2452	25753	rfMRI connectivity (ICA100 edge 24)	rfMRI connectivity	rfMRI connectivity (ICA100 edge 24)
2453	25753	rfMRI connectivity (ICA100 edge 25)	rfMRI connectivity	rfMRI connectivity (ICA100 edge 25)
2454	25753	rfMRI connectivity (ICA100 edge 26)	rfMRI connectivity	rfMRI connectivity (ICA100 edge 26)
2455	25753	rfMRI connectivity (ICA100 edge 27)	rfMRI connectivity	rfMRI connectivity (ICA100 edge 27)
2456	25753	rfMRI connectivity (ICA100 edge 28)	rfMRI connectivity	rfMRI connectivity (ICA100 edge 28)
2457	25753	rfMRI connectivity (ICA100 edge 29)	rfMRI connectivity	rfMRI connectivity (ICA100 edge 29)
2458	25753	rfMRI connectivity (ICA100 edge 30)	rfMRI connectivity	rfMRI connectivity (ICA100 edge 30)
2459	25753	rfMRI connectivity (ICA100 edge 31)	rfMRI connectivity	rfMRI connectivity (ICA100 edge 31)
2460	25753	rfMRI connectivity (ICA100 edge 32)	rfMRI connectivity	rfMRI connectivity (ICA100 edge 32)
2461	25753	rfMRI connectivity (ICA100 edge 33)	rfMRI connectivity	rfMRI connectivity (ICA100 edge 33)
2462	25753	rfMRI connectivity (ICA100 edge 34)	rfMRI connectivity	rfMRI connectivity (ICA100 edge 34)
2463	25753	rfMRI connectivity (ICA100 edge 35)	rfMRI connectivity	rfMRI connectivity (ICA100 edge 35)
2464	25753	rfMRI connectivity (ICA100 edge 36)	rfMRI connectivity	rfMRI connectivity (ICA100 edge 36)
2465	25753	rfMRI connectivity (ICA100 edge 37)	rfMRI connectivity	rfMRI connectivity (ICA100 edge 37)
2466	25753	rfMRI connectivity (ICA100 edge 38)	rfMRI connectivity	rfMRI connectivity (ICA100 edge 38)
2467	25753	rfMRI connectivity (ICA100 edge 39)	rfMRI connectivity	rfMRI connectivity (ICA100 edge 39)
2468	25753	rfMRI connectivity (ICA100 edge 40)	rfMRI connectivity	rfMRI connectivity (ICA100 edge 40)
2469	25753	rfMRI connectivity (ICA100 edge 41)	rfMRI connectivity	rfMRI connectivity (ICA100 edge 41)
2470	25753	rfMRI connectivity (ICA100 edge 42)	rfMRI connectivity	rfMRI connectivity (ICA100 edge 42)
2471	25753	rfMRI connectivity (ICA100 edge 43)	rfMRI connectivity	rfMRI connectivity (ICA100 edge 43)
2472	25753	rfMRI connectivity (ICA100 edge 44)	rfMRI connectivity	rfMRI connectivity (ICA100 edge 44)
2473	25753	rfMRI connectivity (ICA100 edge 45)	rfMRI connectivity	rfMRI connectivity (ICA100 edge 45)
2474	25753	rfMRI connectivity (ICA100 edge 46)	rfMRI connectivity	rfMRI connectivity (ICA100 edge 46)
2475	25753	rfMRI connectivity (ICA100 edge 47)	rfMRI connectivity	rfMRI connectivity (ICA100 edge 47)
2476	25753	rfMRI connectivity (ICA100 edge 48)	rfMRI connectivity	rfMRI connectivity (ICA100 edge 48)
2477	25753	rfMRI connectivity (ICA100 edge 49)	rfMRI connectivity	rfMRI connectivity (ICA100 edge 49)
2478	25753	rfMRI connectivity (ICA100 edge 50)	rfMRI connectivity	rfMRI connectivity (ICA100 edge 50)
2479	25753	rfMRI connectivity (ICA100 edge 51)	rfMRI connectivity	rfMRI connectivity (ICA100 edge 51)
2480	25753	rfMRI connectivity (ICA100 edge 52)	rfMRI connectivity	rfMRI connectivity (ICA100 edge 52)
2481	25753	rfMRI connectivity (ICA100 edge 53)	rfMRI connectivity	rfMRI connectivity (ICA100 edge 53)
2482	25753	rfMRI connectivity (ICA100 edge 54)	rfMRI connectivity	rfMRI connectivity (ICA100 edge 54)
2483	25753	rfMRI connectivity (ICA100 edge 55)	rfMRI connectivity	rfMRI connectivity (ICA100 edge 55)
2484	25753	rfMRI connectivity (ICA100 edge 56)	rfMRI connectivity	rfMRI connectivity (ICA100 edge 56)
2485	25753	rfMRI connectivity (ICA100 edge 57)	rfMRI connectivity	rfMRI connectivity (ICA100 edge 57)
2486	25753	rfMRI connectivity (ICA100 edge 58)	rfMRI connectivity	rfMRI connectivity (ICA100 edge 58)
2487	25753	rfMRI connectivity (ICA100 edge 59)	rfMRI connectivity	rfMRI connectivity (ICA100 edge 59)
2488	25753	rfMRI connectivity (ICA100 edge 60)	rfMRI connectivity	rfMRI connectivity (ICA100 edge 60)
2489	25753	rfMRI connectivity (ICA100 edge 61)	rfMRI connectivity	rfMRI connectivity (ICA100 edge 61)
2490	25753	rfMRI connectivity (ICA100 edge 62)	rfMRI connectivity	rfMRI connectivity (ICA100 edge 62)
2491	25753	rfMRI connectivity (ICA100 edge 63)	rfMRI connectivity	rfMRI connectivity (ICA100 edge 63)
2492	25753	rfMRI connectivity (ICA100 edge 64)	rfMRI connectivity	rfMRI connectivity (ICA100 edge 64)
2493	25753	rfMRI connectivity (ICA100 edge 65)	rfMRI connectivity	rfMRI connectivity (ICA100 edge 65)
2494	25753	rfMRI connectivity (ICA100 edge 66)	rfMRI connectivity	rfMRI connectivity (ICA100 edge 66)
2495	25753	rfMRI connectivity (ICA100 edge 67)	rfMRI connectivity	rfMRI connectivity (ICA100 edge 67)
2496	25753	rfMRI connectivity (ICA100 edge 68)	rfMRI connectivity	rfMRI connectivity (ICA100 edge 68)
2497	25753	rfMRI connectivity (ICA100 edge 69)	rfMRI connectivity	rfMRI connectivity (ICA100 edge 69)
2498	25753	rfMRI connectivity (ICA100 edge 70)	rfMRI connectivity	rfMRI connectivity (ICA100 edge 70)
2499	25753	rfMRI connectivity (ICA100 edge 71)	rfMRI connectivity	rfMRI connectivity (ICA100 edge 71)
2500	25753	rfMRI connectivity (ICA100 edge 72)	rfMRI connectivity	rfMRI connectivity (ICA100 edge 72)
2501	25753	rfMRI connectivity (ICA100 edge 73)	rfMRI connectivity	rfMRI connectivity (ICA100 edge 73)
2502	25753	rfMRI connectivity (ICA100 edge 74)	rfMRI connectivity	rfMRI connectivity (ICA100 edge 74)
2503	25753	rfMRI connectivity (ICA100 edge 75)	rfMRI connectivity	rfMRI connectivity (ICA100 edge 75)
2504	25753	rfMRI connectivity (ICA100 edge 76)	rfMRI connectivity	rfMRI connectivity (ICA100 edge 76)
2505	25753	rfMRI connectivity (ICA100 edge 77)	rfMRI connectivity	rfMRI connectivity (ICA100 edge 77)
2506	25753	rfMRI connectivity (ICA100 edge 78)	rfMRI connectivity	rfMRI connectivity (ICA100 edge 78)
2507	25753	rfMRI connectivity (ICA100 edge 79)	rfMRI connectivity	rfMRI connectivity (ICA100 edge 79)
2508	25753	rfMRI connectivity (ICA100 edge 80)	rfMRI connectivity	rfMRI connectivity (ICA100 edge 80)
2509	25753	rfMRI connectivity (ICA100 edge 81)	rfMRI connectivity	rfMRI connectivity (ICA100 edge 81)
2510	25753	rfMRI connectivity (ICA100 edge 82)	rfMRI connectivity	rfMRI connectivity (ICA100 edge 82)
2511	25753	rfMRI connectivity (ICA100 edge 83)	rfMRI connectivity	rfMRI connectivity (ICA100 edge 83)
2512	25753	rfMRI connectivity (ICA100 edge 84)	rfMRI connectivity	rfMRI connectivity (ICA100 edge 84)
2513	25753	rfMRI connectivity (ICA100 edge 85)	rfMRI connectivity	rfMRI connectivity (ICA100 edge 85)
2514	25753	rfMRI connectivity (ICA100 edge 86)	rfMRI connectivity	rfMRI connectivity (ICA100 edge 86)
2515	25753	rfMRI connectivity (ICA100 edge 87)	rfMRI connectivity	rfMRI connectivity (ICA100 edge 87)
2516	25753	rfMRI connectivity (ICA100 edge 88)	rfMRI connectivity	rfMRI connectivity (ICA100 edge 88)
2517	25753	rfMRI connectivity (ICA100 edge 89)	rfMRI connectivity	rfMRI connectivity (ICA100 edge 89)
2518	25753	rfMRI connectivity (ICA100 edge 90)	rfMRI connectivity	rfMRI connectivity (ICA100 edge 90)
2519	25753	rfMRI connectivity (ICA100 edge 91)	rfMRI connectivity	rfMRI connectivity (ICA100 edge 91)
2520	25753	rfMRI connectivity (ICA100 edge 92)	rfMRI connectivity	rfMRI connectivity (ICA100 edge 92)
2521	25753	rfMRI connectivity (ICA100 edge 93)	rfMRI connectivity	rfMRI connectivity (ICA100 edge 93)
2522	25753	rfMRI connectivity (ICA100 edge 94)	rfMRI connectivity	rfMRI connectivity (ICA100 edge 94)
2523	25753	rfMRI connectivity (ICA100 edge 95)	rfMRI connectivity	rfMRI connectivity (ICA100 edge 95)
2524	25753	rfMRI connectivity (ICA100 edge 96)	rfMRI connectivity	rfMRI connectivity (ICA100 edge 96)
2525	25753	rfMRI connectivity (ICA100 edge 97)	rfMRI connectivity	rfMRI connectivity (ICA100 edge 97)
2526	25753	rfMRI connectivity (ICA100 edge 98)	rfMRI connectivity	rfMRI connectivity (ICA100 edge 98)
2527	25753	rfMRI connectivity (ICA100 edge 99)	rfMRI connectivity	rfMRI connectivity (ICA100 edge 99)
2528	25753	rfMRI connectivity (ICA100 edge 100)	rfMRI connectivity	rfMRI connectivity (ICA100 edge 100)
2529	25753	rfMRI connectivity (ICA100 edge 101)	rfMRI connectivity	rfMRI connectivity (ICA100 edge 101)
2530	25753	rfMRI connectivity (ICA100 edge 102)	rfMRI connectivity	rfMRI connectivity (ICA100 edge 102)
2531	25753	rfMRI connectivity (ICA100 edge 103)	rfMRI connectivity	rfMRI connectivity (ICA100 edge 103)
2532	25753	rfMRI connectivity (ICA100 edge 104)	rfMRI connectivity	rfMRI connectivity (ICA100 edge 104)
2533	25753	rfMRI connectivity (ICA100 edge 105)	rfMRI connectivity	rfMRI connectivity (ICA100 edge 105)
2534	25753	rfMRI connectivity (ICA100 edge 106)	rfMRI connectivity	rfMRI connectivity (ICA100 edge 106)
2535	25753	rfMRI connectivity (ICA100 edge 107)	rfMRI connectivity	rfMRI connectivity (ICA100 edge 107)
2536	25753	rfMRI connectivity (ICA100 edge 108)	rfMRI connectivity	rfMRI connectivity (ICA100 edge 108)
2537	25753	rfMRI connectivity (ICA100 edge 109)	rfMRI connectivity	rfMRI connectivity (ICA100 edge 109)
2538	25753	rfMRI connectivity (ICA100 edge 110)	rfMRI connectivity	rfMRI connectivity (ICA100 edge 110)
2539	25753	rfMRI connectivity (ICA100 edge 111)	rfMRI connectivity	rfMRI connectivity (ICA100 edge 111)
2540	25753	rfMRI connectivity (ICA100 edge 112)	rfMRI connectivity	rfMRI connectivity (ICA100 edge 112)
2541	25753	rfMRI connectivity (ICA100 edge 113)	rfMRI connectivity	rfMRI connectivity (ICA100 edge 113)
[truncated: 1,372 more rows]

## Sheet: TS2
Table S2: Information for the GWAS summary data used in this study.
Traits	Abbreviation	Consortium	Sample size
Brain imaging-derived phenotypes	IDP	UK Biobank	39691
Parkinson's disease	PD	International Parkinson's Disease Genomics Consortium	482730
constipation at baseline	base_CONST	Iwaki H et al	4093
cognitive impairment at baseline	base_COGi	Iwaki H et al	4093
Depression at baseline	base_DEPR	Iwaki H et al	4093
Daytime sleepiness at baseline	base_SLEEP	Iwaki H et al	4093
Dyskinesia at baseline	base_DYSKINESIAS	Iwaki H et al	4093
HY score≥3 at baseline	base_HY3	Iwaki H et al	4093
Hyposmia at baseline	base_HYPOSMIA	Iwaki H et al	4093
Insomnia at baseline	base_INS	Iwaki H et al	4093
Motorflux at baseling	base_Motorflux	Iwaki H et al	4093
cognitive impairment longitutional	surv_COGi	Iwaki H et al	4093
Depression longitutional	surv_DEPR	Iwaki H et al	4093
Dyskinesia longitutional	surv_DYSKINESIAS	Iwaki H et al	4093
HY score≥3 longitutional	surv_HY3	Iwaki H et al	4093
insomnia longitutional	surv_INS	Iwaki H et al	4093
Motor fluctuation longitutional	surv_MOTORFLUX	Iwaki H et al	4093
SEADL≤70 longitutional	surv_SEADL70	Iwaki H et al	4093
HY score	cont_HY	Iwaki H et al	4093
MMSE score	cont_MMSE	Iwaki H et al	4093
MoCA score	cont_MOCA	Iwaki H et al	4093
SEADL score	cont_SEADL	Iwaki H et al	4093
UPDRS total	cont_UPDRS	Iwaki H et al	4093
UPDRS part 1	cont_U1	Iwaki H et al	4093
UPDRS part 2	cont_U2	Iwaki H et al	4093
UPDRS part 3	cont_U3	Iwaki H et al	4093
UPDRS part 4	cont_U4	Iwaki H et al	4093

## Sheet: TS3
Table S3: IVs included in MR analysis regarding the putative causal effects of IDP on PD and its symptoms
SNP	Effect allele	Other allele	Chromosome	Position	Exposure	Beta (exposure)	SE (exposure)	P value (exposure)	Outcome	Beta (outcome)	SE (outcome)	P value (outcome)	R2	F
rs11191368	T	C	10	104449444	Volume of peripheral cortical grey matter (from T1 brain image, normalised for head size)	-0.088192	0.014436	1.01391e-09	PD	-0.0346	0.0299	0.2478	0.00116382	38.7096
rs11706071	A	C	3	39492246	Volume of peripheral cortical grey matter (from T1 brain image, normalised for head size)	0.048409	0.0077685	4.67735e-10	PD	-0.0066	0.0178	0.7127	0.00117171	38.9721
rs11867479	T	C	17	68090207	Volume of peripheral cortical grey matter (from T1 brain image, normalised for head size)	-0.044928	0.0080751	2.66073e-08	PD	0.0085	0.0176	0.628801	0.000928729	30.8829
rs1485303	A	G	8	119976256	Volume of peripheral cortical grey matter (from T1 brain image, normalised for head size)	-0.047396	0.007845	1.54312e-09	PD	0.0111	0.0179	0.534	0.00110063	36.6053
rs2054474	G	T	12	28254212	Volume of peripheral cortical grey matter (from T1 brain image, normalised for head size)	0.06053	0.0092138	5.12861e-11	PD	-0.0017	0.0245	0.9441	0.0012962	43.1183
rs6496733	A	C	15	85673176	Volume of peripheral cortical grey matter (from T1 brain image, normalised for head size)	-0.050534	0.0084566	2.31473e-09	PD	-0.027	0.0197	0.1719	0.00108605	36.1198
rs689122	C	T	5	72386729	Volume of peripheral cortical grey matter (from T1 brain image, normalised for head size)	-0.04452	0.0077597	9.70063e-09	PD	-0.0038	0.0192	0.8415	0.000989629	32.91
rs9788296	T	C	13	40744582	Volume of peripheral cortical grey matter (from T1 brain image, normalised for head size)	-0.043548	0.007795	2.33238e-08	PD	0.0036	0.0176	0.8367	0.000947794	31.5175
rs9843908	C	T	3	196905773	Volume of peripheral cortical grey matter (from T1 brain image, normalised for head size)	0.045466	0.0077704	4.9272e-09	PD	-0.025	0.0219	0.2526	0.00101884	33.8824
rs1008849	T	C	13	47184932	Volume of ventricular cerebrospinal fluid (from T1 brain image, normalised for head size)	-0.044044	0.0077823	1.53003e-08	PD	-0.0055	0.0188	0.7693	0.000966604	32.1436
rs12146713	C	T	12	106476805	Volume of ventricular cerebrospinal fluid (from T1 brain image, normalised for head size)	0.14047	0.013166	1.56315e-26	PD	-0.0518	0.0408	0.2047	0.00336745	112.251
rs12443106	G	A	15	101742965	Volume of ventricular cerebrospinal fluid (from T1 brain image, normalised for head size)	-0.050539	0.0085763	3.83178e-09	PD	0.0335	0.0242	0.1653	0.00105383	35.0472
rs12783517	T	C	10	21878407	Volume of ventricular cerebrospinal fluid (from T1 brain image, normalised for head size)	-0.07047	0.0084459	7.4817e-17	PD	-0.0038	0.0186	0.8375	0.00209316	69.6849
rs12957119	C	A	18	60881155	Volume of ventricular cerebrospinal fluid (from T1 brain image, normalised for head size)	0.058781	0.0098335	2.28718e-09	PD	0.0159	0.0292	0.585901	0.00109325	36.3597
rs2088882	G	A	3	190656524	Volume of ventricular cerebrospinal fluid (from T1 brain image, normalised for head size)	-0.087735	0.0079922	5.47016e-28	PD	-0.008	0.0228	0.7263	0.003637	121.27
rs2327672	A	G	6	136228219	Volume of ventricular cerebrospinal fluid (from T1 brain image, normalised for head size)	0.061466	0.011042	2.61999e-08	PD	0.0292	0.0322	0.3647	0.00093763	31.1792
rs2346965	A	G	2	19184217	Volume of ventricular cerebrospinal fluid (from T1 brain image, normalised for head size)	0.075583	0.010842	3.1989e-12	PD	0.0185	0.0307	0.5466	0.00147247	48.9906
rs2453814	C	A	5	2493280	Volume of ventricular cerebrospinal fluid (from T1 brain image, normalised for head size)	-0.043225	0.007841	3.55959e-08	PD	-0.0275	0.0224	0.2199	0.000913449	30.3743
rs3795503	T	C	1	180905694	Volume of ventricular cerebrospinal fluid (from T1 brain image, normalised for head size)	-0.052161	0.0083577	4.39744e-10	PD	-0.0058	0.0205	0.7791	0.00117539	39.0949
rs4141741	T	C	1	43843000	Volume of ventricular cerebrospinal fluid (from T1 brain image, normalised for head size)	0.049038	0.0079847	8.26609e-10	PD	0.0329	0.0183	0.0712	0.00113206	37.6521
rs4396807	C	G	22	38138379	Volume of ventricular cerebrospinal fluid (from T1 brain image, normalised for head size)	0.056981	0.0083385	8.43335e-12	PD	0.0129	0.0178	0.4705	0.00140319	46.6821
rs4910165	G	C	11	10674044	Volume of ventricular cerebrospinal fluid (from T1 brain image, normalised for head size)	0.053982	0.0083557	1.05803e-10	PD	0.034	0.0181	0.0600994	0.00125331	41.6898
rs4978966	T	C	9	113662374	Volume of ventricular cerebrospinal fluid (from T1 brain image, normalised for head size)	-0.070071	0.00947	1.40281e-13	PD	-0.0187	0.0271	0.4905	0.00163696	54.4723
rs4978988	C	T	9	114063446	Volume of ventricular cerebrospinal fluid (from T1 brain image, normalised for head size)	0.10682	0.018962	1.77951e-08	PD	0.0773	0.0525	0.1408	0.000951032	31.6252
rs62334335	A	C	4	169724673	Volume of ventricular cerebrospinal fluid (from T1 brain image, normalised for head size)	0.062571	0.010094	5.75043e-10	PD	-0.0183	0.0279	0.5131	0.00117185	38.9769
rs6504266	G	A	17	62968339	Volume of ventricular cerebrospinal fluid (from T1 brain image, normalised for head size)	0.078707	0.013593	7.09905e-09	PD	0.0356	0.0333	0.2851	0.00103904	34.5548
rs6973339	T	G	7	134388544	Volume of ventricular cerebrospinal fluid (from T1 brain image, normalised for head size)	-0.048269	0.008173	3.54079e-09	PD	-0.0226	0.0236	0.3388	0.00106198	35.3187
rs798508	G	C	7	2783815	Volume of ventricular cerebrospinal fluid (from T1 brain image, normalised for head size)	0.077857	0.0085016	5.5847e-20	PD	-0.0529	0.023	0.0212799	0.00255066	84.9547
rs931283	C	T	5	2387550	Volume of ventricular cerebrospinal fluid (from T1 brain image, normalised for head size)	0.04616	0.007846	4.06256e-09	PD	0.0247	0.0227	0.2782	0.00106248	35.3353
rs10520585	G	C	15	85661506	Volume of grey matter (from T1 brain image, normalised for head size)	0.053087	0.009251	9.63385e-09	PD	0.0324	0.0211	0.125	0.00101666	33.8099
rs11867479	T	C	17	68090207	Volume of grey matter (from T1 brain image, normalised for head size)	-0.052873	0.0080737	5.88844e-11	PD	0.0085	0.0176	0.628801	0.00128624	42.7865
rs12362567	T	C	11	27526645	Volume of grey matter (from T1 brain image, normalised for head size)	0.043195	0.0078328	3.52209e-08	PD	0.0063	0.0172	0.713199	0.000922382	30.6717
rs1485303	A	G	8	119976256	Volume of grey matter (from T1 brain image, normalised for head size)	-0.046964	0.0078451	2.1677e-09	PD	0.0111	0.0179	0.534	0.00108065	35.9403
rs2536185	T	G	7	120984041	Volume of grey matter (from T1 brain image, normalised for head size)	0.076722	0.0077687	5.70164e-23	PD	0.0127	0.0168	0.4526	0.00291145	97.0065
rs3205187	C	G	22	31491295	Volume of grey matter (from T1 brain image, normalised for head size)	-0.045742	0.0081953	2.40381e-08	PD	-0.022	0.0191	0.2502	0.000935963	31.1237
rs78500430	T	C	12	28522761	Volume of grey matter (from T1 brain image, normalised for head size)	0.066546	0.0092169	5.30884e-13	PD	0.0246	0.0231	0.2882	0.00156008	51.9101
rs9788296	T	C	13	40744582	Volume of grey matter (from T1 brain image, normalised for head size)	-0.049613	0.0077939	1.9697e-10	PD	0.0036	0.0176	0.8367	0.00123018	40.9193
rs9843908	C	T	3	196905773	Volume of grey matter (from T1 brain image, normalised for head size)	0.04239	0.0077709	4.93174e-08	PD	-0.025	0.0219	0.2526	0.000885643	29.4489
rs62062288	A	G		44096553	Volume of white matter (from T1 brain image, normalised for head size)	-0.085909	0.0094373	9.24698e-20	base_SLEEP	-0.2227	0.1084	0.04003	0.00251768	83.8534
rs10189430	T	G	2	33752152	Volume of white matter (from T1 brain image, normalised for head size)	0.055827	0.010011	2.47229e-08	PD	-0.0033	0.0245	0.8924	0.000935579	31.1109
rs12940346	C	T	17	68075324	Volume of white matter (from T1 brain image, normalised for head size)	-0.054323	0.0081223	2.29615e-11	PD	0.012	0.0182	0.5096	0.00134856	44.8625
rs1366235	G	A	19	7167715	Volume of white matter (from T1 brain image, normalised for head size)	-0.05447	0.0091312	2.46604e-09	PD	-0.0589	0.0213	0.005626	0.00108032	35.9291
rs149352678	T	C	7	54920906	Volume of white matter (from T1 brain image, normalised for head size)	0.093292	0.013415	3.60579e-12	PD	0.0192	0.0379	0.611699	0.0014604	48.5883
rs2097352	T	A	22	30236444	Volume of white matter (from T1 brain image, normalised for head size)	-0.050295	0.0089499	1.9293e-08	PD	-0.0083	0.0211	0.6952	0.000953659	31.7127
rs2790095	G	C	6	45439307	Volume of white matter (from T1 brain image, normalised for head size)	0.057273	0.0082454	3.82825e-12	PD	-0.011	0.0239	0.643701	0.00149866	49.8633
rs2908004	A	G	7	120969769	Volume of white matter (from T1 brain image, normalised for head size)	0.04354	0.0077675	2.09411e-08	PD	0.0163	0.0168	0.334	0.000936149	31.1299
rs362307	T	C	4	3241845	Volume of white matter (from T1 brain image, normalised for head size)	-0.085546	0.014958	1.08044e-08	PD	0.0358	0.0385	0.3528	0.000991774	32.9814
rs3829225	C	T	11	1482851	Volume of white matter (from T1 brain image, normalised for head size)	-0.048495	0.008442	9.29822e-09	PD	-0.0281	0.0208	0.1771	0.000994213	33.0626
rs4470745	G	A	5	82789647	Volume of white matter (from T1 brain image, normalised for head size)	0.058399	0.0080126	3.20627e-13	PD	-0.0033	0.0226	0.8824	0.00165761	55.1605
rs6050472	G	A	20	25219852	Volume of white matter (from T1 brain image, normalised for head size)	-0.047784	0.0077593	7.43704e-10	PD	-0.0174	0.0173	0.3147	0.00113756	37.835
rs6062264	T	C	20	61154871	Volume of white matter (from T1 brain image, normalised for head size)	-0.048842	0.008697	1.97151e-08	PD	-0.0644	0.027	0.0171301	0.000968912	32.2204
rs62253174	T	C	3	69898414	Volume of white matter (from T1 brain image, normalised for head size)	0.066529	0.0093924	1.43549e-12	PD	-0.0056	0.0273	0.8385	0.00152498	50.7401
rs665632	C	T	13	43106514	Volume of white matter (from T1 brain image, normalised for head size)	-0.055506	0.010051	3.36512e-08	PD	-0.0157	0.0236	0.5052	0.000933081	31.0278
rs6684455	G	A	1	181016529	Volume of white matter (from T1 brain image, normalised for head size)	0.058306	0.0084487	5.24807e-12	PD	-0.0108	0.0233	0.6427	0.00148454	49.3927
rs7146395	C	A	14	75228647	Volume of white matter (from T1 brain image, normalised for head size)	0.045674	0.0082669	3.322e-08	PD	-0.036	0.0198	0.0691194	0.000918562	30.5445
rs742396	G	C	22	38452254	Volume of white matter (from T1 brain image, normalised for head size)	-0.062882	0.0079888	3.6141e-15	PD	-0.0085	0.0184	0.644401	0.00184982	61.5687
rs980920	C	T	12	28469111	Volume of white matter (from T1 brain image, normalised for head size)	0.061367	0.0092226	2.89734e-11	PD	0.0228	0.0235	0.3317	0.0013274	44.1575
rs10835187	T	C	11	27505677	Volume of brain, grey+white, from T1 brain image, normalised for head size	0.048166	0.007875	9.68055e-10	PD	0.0046	0.0172	0.788401	0.00114733	38.1603
rs11784196	G	A	8	119818018	Volume of brain, grey+white, from T1 brain image, normalised for head size	-0.081605	0.014433	1.58125e-08	PD	-0.0133	0.0428	0.756401	0.000976612	32.4767
rs11867479	T	C	17	68090207	Volume of brain, grey+white, from T1 brain image, normalised for head size	-0.064977	0.008071	8.51138e-16	PD	0.0085	0.0176	0.628801	0.00194256	64.6613
rs11993347	C	T	8	103919090	Volume of brain, grey+white, from T1 brain image, normalised for head size	0.052254	0.0092256	1.49039e-08	PD	-0.0166	0.0262	0.5274	0.000954295	31.7339
rs17591848	G	A	13	40744051	Volume of brain, grey+white, from T1 brain image, normalised for head size	-0.054803	0.0077926	2.06538e-12	PD	0.0039	0.0176	0.8237	0.00150102	49.9419
rs2908004	A	G	7	120969769	Volume of brain, grey+white, from T1 brain image, normalised for head size	0.072079	0.0077611	1.6788e-20	PD	0.0163	0.0168	0.334	0.00256558	85.453
rs35224370	T	C	4	2545089	Volume of brain, grey+white, from T1 brain image, normalised for head size	0.2056	0.037334	3.67875e-08	PD	0.0691	0.0788	0.3804	0.000951974	31.6566
rs4291477	A	G	1	66191075	Volume of brain, grey+white, from T1 brain image, normalised for head size	0.043815	0.0077909	1.88191e-08	PD	0.0006	0.0189	0.9732	0.000956739	31.8152
rs6510955	T	C	19	7169247	Volume of brain, grey+white, from T1 brain image, normalised for head size	-0.062311	0.0091294	8.93305e-12	PD	-0.061	0.0212	0.00396397	0.00141684	47.137
rs78500430	T	C	12	28522761	Volume of brain, grey+white, from T1 brain image, normalised for head size	0.078329	0.0092141	1.95884e-17	PD	0.0246	0.0231	0.2882	0.00216147	71.9639
rs12146713	C	T	12	106476805	Volume of left thalamus (from T1 brain image)	-0.08173	0.013183	5.71874e-10	PD	-0.0518	0.0408	0.2047	0.00113998	37.9008
rs12435583	A	G	14	75207692	Volume of left thalamus (from T1 brain image)	0.044263	0.0078175	1.50765e-08	PD	0.0122	0.0179	0.4947	0.00096495	32.076
rs12479469	A	G	20	61145196	Volume of left thalamus (from T1 brain image)	-0.051976	0.0083405	4.66874e-10	PD	-0.0316	0.0307	0.3037	0.0012182	40.5046
rs12794347	A	G	11	111055661	Volume of left thalamus (from T1 brain image)	0.082076	0.01417	7.00971e-09	PD	0.002	0.0419	0.9624	0.00101718	33.8141
rs156090	C	T	5	139521684	Volume of left thalamus (from T1 brain image)	0.047793	0.007833	1.06292e-09	PD	0.0416	0.0224	0.0630304	0.00114157	37.9537
rs2231142	T	G	4	89052323	Volume of left thalamus (from T1 brain image)	-0.084656	0.012124	2.95801e-12	PD	-0.0557	0.0301	0.0647605	0.00146484	48.7171
rs6050472	G	A	20	25219852	Volume of left thalamus (from T1 brain image)	-0.043018	0.0077616	3.00608e-08	PD	-0.0174	0.0173	0.3147	0.000921954	30.6454
rs754784	A	G	5	64968352	Volume of left thalamus (from T1 brain image)	0.047937	0.0082699	6.83125e-09	PD	0.0362	0.0235	0.1235	0.00103059	34.26
rs7605981	C	A	2	33759129	Volume of left thalamus (from T1 brain image)	0.061047	0.010672	1.073e-08	PD	0.0027	0.0255	0.9145	0.000979764	32.5689
rs76928645	T	C	7	54941328	Volume of left thalamus (from T1 brain image)	0.096343	0.012761	4.46684e-14	PD	0.0001	0.0365	0.9986	0.00172501	57.3848
rs12146713	C	T	12	106476805	Volume of right thalamus (from T1 brain image)	-0.073038	0.013184	3.0493e-08	PD	-0.0518	0.0408	0.2047	0.000910399	30.261
rs12479469	A	G	20	61145196	Volume of right thalamus (from T1 brain image)	-0.048819	0.0083411	4.87753e-09	PD	-0.0316	0.0307	0.3037	0.00107471	35.7284
rs141471965	T	C	4	89046202	Volume of right thalamus (from T1 brain image)	-0.080733	0.012127	2.83139e-11	PD	-0.0546	0.0302	0.0705797	0.00133312	44.3307
rs142461330	C	T	7	55012097	Volume of right thalamus (from T1 brain image)	0.1066	0.01509	1.64816e-12	PD	0.0036	0.0443	0.9353	0.00151552	50.4053
rs155949	G	A	5	139523684	Volume of right thalamus (from T1 brain image)	0.045085	0.0078366	8.8369e-09	PD	0.0415	0.0224	0.0635799	0.00101585	33.7695
rs4670189	C	G	2	33763497	Volume of right thalamus (from T1 brain image)	0.060327	0.010627	1.38484e-08	PD	0.0008	0.0254	0.974	0.000968079	32.1801
rs72764486	A	G	5	64964978	Volume of right thalamus (from T1 brain image)	0.044909	0.0082217	4.73587e-08	PD	0.0252	0.0215	0.2412	0.000904165	30.0536
rs7766641	A	G	6	26184102	Volume of right thalamus (from T1 brain image)	0.050116	0.0089141	1.90152e-08	PD	0.0396	0.0188	0.0354699	0.000968154	32.1826
rs7947308	C	T	11	1478565	Volume of right thalamus (from T1 brain image)	-0.056207	0.010076	2.45019e-08	PD	-0.0481	0.0248	0.0529298	0.000948079	31.5146
rs1187155	G	A	11	92030247	Volume of left caudate (from T1 brain image)	0.082426	0.0082878	2.84446e-23	PD	0.0495	0.0238	0.0373999	0.00298326	99.3676
rs12952581	A	G	17	47448346	Volume of left caudate (from T1 brain image)	-0.048219	0.0080575	2.19432e-09	PD	-0.0006	0.0176	0.9709	0.00108139	35.9507
rs13049365	C	T	21	41987169	Volume of left caudate (from T1 brain image)	-0.052955	0.0078579	1.62181e-11	PD	-0.0252	0.0242	0.2988	0.0013707	45.5822
rs138948451	G	A	19	47516783	Volume of left caudate (from T1 brain image)	0.12278	0.021807	1.81176e-08	PD	0.0972	0.0602	0.1064	0.00106178	35.2983
rs16857085	G	A	2	218113731	Volume of left caudate (from T1 brain image)	-0.066298	0.010906	1.22124e-09	PD	-0.0196	0.0293	0.5037	0.00111782	37.1631
rs1835764	A	G	11	83243039	Volume of left caudate (from T1 brain image)	0.047465	0.0086066	3.5148e-08	PD	-0.0134	0.021	0.5239	0.00100112	33.2794
rs208829	G	A	15	89947042	Volume of left caudate (from T1 brain image)	0.046797	0.0079887	4.73369e-09	PD	0.0026	0.02	0.8974	0.00103841	34.5203
rs2817144	C	T	1	3132424	Volume of left caudate (from T1 brain image)	0.090887	0.010072	1.91867e-19	PD	0.0217	0.0278	0.4342	0.00248479	82.723
rs28366595	A	G	22	50725301	Volume of left caudate (from T1 brain image)	0.078698	0.013421	4.56142e-09	PD	0.0084	0.0301	0.779701	0.00103902	34.5408
rs2876413	A	G	20	15783346	Volume of left caudate (from T1 brain image)	0.048792	0.0080431	1.32221e-09	PD	0.0322	0.0227	0.1567	0.00112642	37.4493
rs34937307	G	A	16	975857	Volume of left caudate (from T1 brain image)	-0.059269	0.010602	2.28718e-08	PD	-0.038	0.0301	0.2062	0.000955243	31.753
rs3803573	T	C	16	15138413	Volume of left caudate (from T1 brain image)	-0.052653	0.0084905	5.665e-10	PD	-0.0218	0.0185	0.2381	0.00116196	38.6324
rs4865515	C	A	5	50895815	Volume of left caudate (from T1 brain image)	0.062425	0.00823	3.40408e-14	PD	-0.0482	0.0203	0.0175198	0.00172884	57.5123
rs597583	G	C	11	117421799	Volume of left caudate (from T1 brain image)	-0.058197	0.0097579	2.48599e-09	PD	-0.0184	0.0227	0.4166	0.00107802	35.8386
rs7040561	A	T	9	128528978	Volume of left caudate (from T1 brain image)	-0.074886	0.010998	9.977e-12	PD	0.0391	0.0327	0.2307	0.00141924	47.1986
rs7245004	A	C	18	50716945	Volume of left caudate (from T1 brain image)	-0.04735	0.0077804	1.1722e-09	PD	0.0472	0.0187	0.0115899	0.00112089	37.2653
rs72878142	A	G	18	22628177	Volume of left caudate (from T1 brain image)	0.082801	0.011226	1.67109e-13	PD	0.0295	0.0321	0.3589	0.00165458	55.0379
rs9349973	A	G	6	15222515	Volume of left caudate (from T1 brain image)	0.053547	0.008756	9.73419e-10	PD	-0.0118	0.0252	0.639599	0.00113394	37.6997
rs10060769	T	C	5	50932197	Volume of right caudate (from T1 brain image)	0.049238	0.0081446	1.50557e-09	PD	-0.0397	0.0209	0.0575997	0.00110217	36.6425
rs11676147	C	A	2	204555946	Volume of right caudate (from T1 brain image)	-0.057074	0.01006	1.40994e-08	PD	-0.0552	0.0279	0.0481704	0.000956458	31.7934
rs13049365	C	T	21	41987169	Volume of right caudate (from T1 brain image)	-0.054003	0.0078577	6.4121e-12	PD	-0.0252	0.0242	0.2988	0.00142549	47.4068
rs146807530	T	C	19	47519454	Volume of right caudate (from T1 brain image)	0.12633	0.021857	7.54918e-09	PD	0.0922	0.061	0.1306	0.00115436	38.3795
rs16857085	G	A	2	218113731	Volume of right caudate (from T1 brain image)	-0.065266	0.010906	2.19331e-09	PD	-0.0196	0.0293	0.5037	0.00108329	36.0139
rs279107	C	T	5	100083031	Volume of right caudate (from T1 brain image)	-0.044061	0.0077988	1.61994e-08	PD	0.0186	0.0222	0.4024	0.000970217	32.2512
rs2817144	C	T	1	3132424	Volume of right caudate (from T1 brain image)	0.088951	0.010073	1.09144e-18	PD	0.0217	0.0278	0.4342	0.00238006	79.228
rs3803573	T	C	16	15138413	Volume of right caudate (from T1 brain image)	-0.051404	0.0084908	1.42659e-09	PD	-0.0218	0.0185	0.2381	0.00110749	36.8193
rs4303248	A	G	11	83274175	Volume of right caudate (from T1 brain image)	-0.046373	0.0079472	5.425e-09	PD	0.0161	0.0172	0.3491	0.00101967	33.8966
rs4650210	A	G	1	69776686	Volume of right caudate (from T1 brain image)	0.047732	0.0083185	9.66051e-09	PD	-0.008	0.0236	0.735099	0.00100131	33.2858
rs4888010	A	G	16	73895046	Volume of right caudate (from T1 brain image)	0.04529	0.0077864	6.05899e-09	PD	0.0332	0.0229	0.1473	0.00102376	34.0329
rs521609	A	G	11	117407301	Volume of right caudate (from T1 brain image)	-0.053613	0.0097613	3.99577e-08	PD	-0.016	0.0223	0.474	0.00091419	30.3871
rs6953107	T	C	7	100095664	Volume of right caudate (from T1 brain image)	-0.055976	0.0097627	9.91517e-09	PD	-0.0182	0.0219	0.4053	0.000989423	32.8903
rs7040561	A	T	9	128528978	Volume of right caudate (from T1 brain image)	-0.077134	0.010997	2.36048e-12	PD	0.0391	0.0327	0.2307	0.00150573	50.0791
rs72878142	A	G	18	22628177	Volume of right caudate (from T1 brain image)	0.082608	0.011226	1.89671e-13	PD	0.0295	0.0321	0.3589	0.00164687	54.7812
rs9349973	A	G	6	15222515	Volume of right caudate (from T1 brain image)	0.049282	0.0087568	1.83865e-08	PD	-0.0118	0.0252	0.639599	0.000960496	31.9278
rs947934	G	A	11	92033162	Volume of right caudate (from T1 brain image)	0.085467	0.0083205	1.02802e-24	PD	0.0484	0.0239	0.0429299	0.00318901	106.243
rs11204421	C	T	17	19897805	Volume of left putamen (from T1 brain image)	-0.04854	0.007828	5.68329e-10	PD	0.0126	0.0182	0.4871	0.00115343	38.3486
rs11576262	G	A	1	117526055	Volume of left putamen (from T1 brain image)	0.054822	0.0091343	1.97151e-09	PD	0.0414	0.0219	0.0590799	0.00107959	35.8909
rs12294291	A	C	11	83197722	Volume of left putamen (from T1 brain image)	-0.045459	0.0077807	5.19159e-09	PD	-0.004	0.0173	0.8147	0.00102631	34.1176
rs2222979	A	G	21	41623169	Volume of left putamen (from T1 brain image)	-0.043224	0.0078343	3.46817e-08	PD	-0.0223	0.0226	0.3234	0.000933679	31.0355
rs2790102	A	G	6	45432214	Volume of left putamen (from T1 brain image)	0.06425	0.0082473	6.87068e-15	PD	-0.0111	0.0238	0.6409	0.00187546	62.3991
rs6060857	G	A	20	30300222	Volume of left putamen (from T1 brain image)	-0.062857	0.0085047	1.49279e-13	PD	-0.0479	0.0244	0.0493799	0.00161988	53.882
rs66765300	A	G	3	183743778	Volume of left putamen (from T1 brain image)	0.04863	0.0083102	4.90795e-09	PD	0.0113	0.0185	0.542099	0.00104016	34.5787
rs7118248	G	T	11	92623349	Volume of left putamen (from T1 brain image)	0.046551	0.0081362	1.06488e-08	PD	-0.0244	0.0194	0.2085	0.000985996	32.7763
rs7229129	T	C	18	50804372	Volume of left putamen (from T1 brain image)	-0.074107	0.0079268	9.39723e-21	PD	-0.033	0.019	0.0826609	0.00262083	87.2638
rs780399	C	T	5	87532977	Volume of left putamen (from T1 brain image)	-0.056788	0.0087635	9.28966e-11	PD	-0.0271	0.0194	0.1625	0.00126842	42.1765
rs945270	G	C	14	56200473	Volume of left putamen (from T1 brain image)	-0.10076	0.0078443	1.11944e-37	PD	-0.0416	0.017	0.0147401	0.00494095	164.899
rs11233664	G	A	11	83253641	Volume of right putamen (from T1 brain image)	-0.047183	0.0080247	4.14859e-09	PD	-0.0079	0.0175	0.6513	0.00103588	34.4362
rs11576262	G	A	1	117526055	Volume of right putamen (from T1 brain image)	0.056334	0.0091341	7.0194e-10	PD	0.0414	0.0219	0.0590799	0.00113996	37.9002
rs2068861	A	G	18	50806973	Volume of right putamen (from T1 brain image)	-0.066685	0.0079284	4.22669e-17	PD	-0.0373	0.0183	0.0414696	0.0021223	70.6295
rs2212389	G	A	11	92024786	Volume of right putamen (from T1 brain image)	-0.051587	0.00821	3.35274e-10	PD	0.0345	0.0277	0.2117	0.00117222	38.9738
rs2710868	A	G	1	938125	Volume of right putamen (from T1 brain image)	-0.051667	0.009129	1.52897e-08	PD	0.0318	0.0215	0.1388	0.000985529	32.7607
rs6058468	A	C	20	30406448	Volume of right putamen (from T1 brain image)	-0.06886	0.0085068	5.94292e-16	PD	-0.0453	0.0244	0.0627307	0.0019406	64.5706
rs6517587	T	G	21	41636263	Volume of right putamen (from T1 brain image)	-0.047487	0.0078173	1.25661e-09	PD	-0.023	0.0228	0.3118	0.00112717	37.4745
rs780399	C	T	5	87532977	Volume of right putamen (from T1 brain image)	-0.059405	0.008763	1.23027e-11	PD	-0.0271	0.0194	0.1625	0.00138802	46.1589
rs910586	C	T	6	45410312	Volume of right putamen (from T1 brain image)	-0.059715	0.0082104	3.58922e-13	PD	0.0133	0.0236	0.572499	0.00164509	54.7218
rs945270	G	C	14	56200473	Volume of right putamen (from T1 brain image)	-0.112	0.0078397	3.64754e-46	PD	-0.0416	0.017	0.0147401	0.00610479	203.979
rs28439696	C	G		21855168	Volume of left pallidum (from T1 brain image)	-0.084122	0.010066	6.66807e-17	base_DEMENTIA	-0.2995	0.1307	0.02197	0.0021206	70.5728
rs1806949	C	T	8	142014531	Volume of left pallidum (from T1 brain image)	-0.043878	0.0078551	2.34369e-08	PD	-0.0183	0.0183	0.3191	0.000946336	31.4566
rs28439696	C	G	1	21855168	Volume of left pallidum (from T1 brain image)	-0.084122	0.010066	6.66807e-17	PD	0.0405	0.0257	0.1148	0.0021206	70.5728
rs2844510	T	G	6	31410408	Volume of left pallidum (from T1 brain image)	0.066734	0.012089	3.40722e-08	PD	0.0596	0.0264	0.0238501	0.000919698	30.5704
rs2923402	A	G	8	42445400	Volume of left pallidum (from T1 brain image)	0.10894	0.0078609	1.49968e-43	PD	-0.0159	0.0226	0.4823	0.00576997	192.727
rs4148155	G	A	4	89054667	Volume of left pallidum (from T1 brain image)	-0.091504	0.012124	4.54988e-14	PD	-0.0559	0.0302	0.0640295	0.00171089	56.9144
rs6058468	A	C	20	30406448	Volume of left pallidum (from T1 brain image)	-0.056752	0.0085095	2.61216e-11	PD	-0.0453	0.0244	0.0627307	0.00131815	43.8321
rs7704966	A	G	5	90526412	Volume of left pallidum (from T1 brain image)	0.10009	0.015481	1.02353e-10	PD	-0.0151	0.04	0.706	0.00127273	42.3199
rs9535525	T	C	13	51482712	Volume of left pallidum (from T1 brain image)	-0.047025	0.0082698	1.30858e-08	PD	-0.0199	0.0241	0.4072	0.000971635	32.2984
rs9922520	A	G	16	69545513	Volume of left pallidum (from T1 brain image)	-0.048634	0.0082553	3.8699e-09	PD	0.009	0.0218	0.6806	0.00104452	34.7237
rs2923402	A	G	8	42445400	Volume of right pallidum (from T1 brain image)	0.094134	0.0078667	6.25173e-33	PD	-0.0159	0.0226	0.4823	0.00430816	143.689
rs4148155	G	A	4	89054667	Volume of right pallidum (from T1 brain image)	-0.091901	0.012124	3.53997e-14	PD	-0.0559	0.0302	0.0640295	0.00172577	57.4102
rs75746521	C	T	1	21854901	Volume of right pallidum (from T1 brain image)	-0.086011	0.010884	2.8119e-15	PD	0.0368	0.0274	0.1795	0.00190928	63.5265
rs7704966	A	G	5	90526412	Volume of right pallidum (from T1 brain image)	0.094039	0.015482	1.26009e-09	PD	-0.0151	0.04	0.706	0.00112349	37.352
rs17178006	G	T	12	65718299	Volume of left hippocampus (from T1 brain image)	-0.09888	0.011977	1.56675e-16	PD	-0.0557	0.0302	0.0653401	0.0020115	66.9346
rs2970932	G	A	2	162858200	Volume of left hippocampus (from T1 brain image)	-0.049974	0.0078832	2.3383e-10	PD	-0.0438	0.0197	0.0265797	0.00122425	40.7061
rs3800230	G	T	6	108998128	Volume of left hippocampus (from T1 brain image)	-0.066925	0.011912	1.94536e-08	PD	-0.0017	0.0266	0.9497	0.000966434	32.1254
rs6690450	A	C	1	54854079	Volume of left hippocampus (from T1 brain image)	-0.053094	0.0077279	6.51628e-12	PD	-0.0043	0.0219	0.8444	0.00140924	46.8656
rs7040792	C	T	9	119248993	Volume of left hippocampus (from T1 brain image)	0.059843	0.0080216	8.85116e-14	PD	0.0092	0.0177	0.6039	0.00166717	55.4576
rs10888849	A	G	1	54844913	Volume of right hippocampus (from T1 brain image)	-0.044488	0.007732	8.80035e-09	PD	-0.002	0.022	0.9274	0.000989451	32.8912
rs118125918	G	A	15	37201699	Volume of right hippocampus (from T1 brain image)	0.13929	0.025312	3.76097e-08	PD	0.0299	0.0857	0.7271	0.000927871	30.8423
rs12523793	A	G	6	149973764	Volume of right hippocampus (from T1 brain image)	0.048416	0.0082536	4.50505e-09	PD	0.0143	0.0191	0.4559	0.00103893	34.5377
rs6432708	T	C	2	162891848	Volume of right hippocampus (from T1 brain image)	-0.051019	0.0079317	1.27409e-10	PD	-0.0408	0.0194	0.0357998	0.00126813	42.1667
rs7020341	C	G	9	119247974	Volume of right hippocampus (from T1 brain image)	0.050219	0.0080577	4.64622e-10	PD	0.0073	0.0178	0.6815	0.00116655	38.7853
rs73123652	C	T	12	65874956	Volume of right hippocampus (from T1 brain image)	-0.085132	0.012353	5.62341e-12	PD	-0.0805	0.0325	0.01339	0.00145217	48.2951
rs73220476	T	C	12	117287112	Volume of right hippocampus (from T1 brain image)	0.080171	0.011171	7.29458e-13	PD	-0.0325	0.0295	0.2701	0.00160242	53.3002
rs11804807	A	C	1	227354001	Volume of right amygdala (from T1 brain image)	0.090853	0.015013	1.44744e-09	PD	-0.0532	0.0395	0.1781	0.00113155	37.6204
rs6658111	G	T	1	47980916	Volume of right amygdala (from T1 brain image)	0.050741	0.0080792	3.41901e-10	PD	-0.0571	0.0239	0.0169099	0.00119526	39.741
rs1285841	T	C	14	91881387	Volume of left accumbens (from T1 brain image)	-0.053319	0.0078273	9.7949e-12	PD	0.0028	0.0189	0.8824	0.0014015	46.6076
rs2153960	A	G	6	108988184	Volume of left accumbens (from T1 brain image)	0.050481	0.0084776	2.63269e-09	PD	-0.0079	0.0183	0.6643	0.00105343	35.0203
rs6658111	G	T	1	47980916	Volume of left accumbens (from T1 brain image)	0.048268	0.0080797	2.33884e-09	PD	-0.0571	0.0239	0.0169099	0.00108159	35.9575
rs1159211	T	C	3	190666643	Volume of right accumbens (from T1 brain image)	0.051564	0.0080144	1.26038e-10	PD	-0.0073	0.0229	0.7515	0.00125643	41.7773
rs13107325	T	C	4	103188709	Volume of right accumbens (from T1 brain image)	0.083318	0.015187	4.13809e-08	PD	-0.0311	0.032	0.3311	0.000907725	30.172
rs2514524	G	C	8	97158542	Volume of right accumbens (from T1 brain image)	0.046066	0.0080724	1.16279e-08	PD	-0.0025	0.0233	0.914	0.000990093	32.9126
rs321414	A	T	11	110956784	Volume of right accumbens (from T1 brain image)	-0.04576	0.0083878	4.917e-08	PD	-0.0355	0.0241	0.1411	0.000899048	29.8834
rs34275403	T	C	18	48287688	Volume of right accumbens (from T1 brain image)	-0.043432	0.0078999	3.87614e-08	PD	0.035	0.0228	0.1241	0.000920169	30.586
rs10896449	G	A	11	68994667	Volume of brain stem + 4th ventricle (from T1 brain image)	0.048985	0.0077614	2.80156e-10	PD	0.0084	0.0168	0.6178	0.00119957	39.8843
rs10983070	C	T	9	118919075	Volume of brain stem + 4th ventricle (from T1 brain image)	-0.065317	0.0079955	3.21366e-16	PD	-0.034	0.023	0.1387	0.00203096	67.5834
rs11111088	C	T	12	102324872	Volume of brain stem + 4th ventricle (from T1 brain image)	-0.076456	0.0078072	1.2942e-22	PD	-0.0142	0.0224	0.5267	0.00291824	97.1954
rs11605232	C	T	11	10468501	Volume of brain stem + 4th ventricle (from T1 brain image)	-0.046445	0.007809	2.74789e-09	PD	0.0139	0.0223	0.5319	0.00107423	35.7124
rs12479469	A	G	20	61145196	Volume of brain stem + 4th ventricle (from T1 brain image)	-0.06353	0.0083381	2.61818e-14	PD	-0.0316	0.0307	0.3037	0.00182	60.5505
rs12523793	A	G	6	149973764	Volume of brain stem + 4th ventricle (from T1 brain image)	0.051012	0.0082531	6.44614e-10	PD	0.0143	0.0191	0.4559	0.00115333	38.3451
rs13388394	G	A	2	33764176	Volume of brain stem + 4th ventricle (from T1 brain image)	0.10672	0.019419	3.91742e-08	PD	0.0664	0.0437	0.1286	0.00090937	30.2268
rs142461330	C	T	7	55012097	Volume of brain stem + 4th ventricle (from T1 brain image)	0.097141	0.015092	1.23766e-10	PD	0.0036	0.0443	0.9353	0.0012585	41.8461
rs146520248	T	C	16	18874012	Volume of brain stem + 4th ventricle (from T1 brain image)	-0.05249	0.0084352	4.94538e-10	PD	-0.026	0.0248	0.2952	0.00119715	39.8039
rs17010085	C	G	3	72708844	Volume of brain stem + 4th ventricle (from T1 brain image)	-0.070877	0.0095996	1.58125e-13	PD	0.0231	0.0285	0.4171	0.00163387	54.3478
rs17136348	G	T	7	6074709	Volume of brain stem + 4th ventricle (from T1 brain image)	0.10545	0.019235	4.23838e-08	PD	-0.0018	0.0401	0.9651	0.000914361	30.3928
rs4897189	T	A	6	127088550	Volume of brain stem + 4th ventricle (from T1 brain image)	0.052102	0.0091899	1.44444e-08	PD	-0.002	0.0207	0.9242	0.000968465	32.1929
rs4946935	G	A	6	109000742	Volume of brain stem + 4th ventricle (from T1 brain image)	0.056198	0.0085856	6.01174e-11	PD	-0.0117	0.0183	0.524	0.00129645	43.1098
rs4964502	C	T	12	107334768	Volume of brain stem + 4th ventricle (from T1 brain image)	0.086241	0.013611	2.38561e-10	PD	-0.0215	0.0415	0.604901	0.00121578	40.4238
rs55795022	A	T	2	16386265	Volume of brain stem + 4th ventricle (from T1 brain image)	-0.058839	0.010503	2.13304e-08	PD	-0.0055	0.0403	0.8907	0.00113399	37.7015
rs6849711	T	C	4	15150488	Volume of brain stem + 4th ventricle (from T1 brain image)	-0.058838	0.008974	5.5847e-11	PD	0.051	0.0266	0.0552803	0.00129343	43.009
rs72762427	A	G	5	64822067	Volume of brain stem + 4th ventricle (from T1 brain image)	0.051776	0.0089285	6.73442e-09	PD	0.0291	0.0232	0.2099	0.00102068	33.9303
rs9505301	G	A	6	7887131	Volume of brain stem + 4th ventricle (from T1 brain image)	0.078129	0.012912	1.45412e-09	PD	-0.0116	0.0371	0.7548	0.00111288	36.9988
rs9926403	T	C	16	52811866	Volume of brain stem + 4th ventricle (from T1 brain image)	0.043984	0.0077936	1.67958e-08	PD	-0.0224	0.0222	0.3142	0.000961329	31.9555
rs8048449	G	T	16	90028106	Volume of grey matter in Left Frontal Pole	0.063006	0.011106	1.41514e-08	PD	0.0177	0.0282	0.5303	0.000973619	32.3722
rs10283100	G	A	8	120596023	Volume of grey matter in Left Insular Cortex	0.11154	0.016928	4.48745e-11	PD	-0.0659	0.047	0.1607	0.00131295	43.6696
rs114408148	T	A	7	156168387	Volume of grey matter in Left Insular Cortex	0.12661	0.021871	7.13674e-09	PD	0.0279	0.0655	0.6703	0.00101807	33.8517
rs11652858	T	C	17	46844996	Volume of grey matter in Left Insular Cortex	0.045352	0.0082397	3.73852e-08	PD	0.0169	0.0181	0.3497	0.000905613	30.109
rs167684	G	A	11	110962880	Volume of grey matter in Left Insular Cortex	-0.057474	0.0083843	7.26106e-12	PD	-0.0369	0.0241	0.1263	0.00141902	47.2027
rs1978730	A	C	12	106480246	Volume of grey matter in Left Insular Cortex	-0.074852	0.011152	1.94984e-11	PD	-0.0336	0.0336	0.3163	0.0013626	45.3233
rs2099395	T	C	8	120704336	Volume of grey matter in Left Insular Cortex	-0.042764	0.0077767	3.84769e-08	PD	0.0163	0.0223	0.4662	0.000914375	30.4006
rs3783324	C	T	14	100350017	Volume of grey matter in Left Insular Cortex	-0.065959	0.010107	6.85488e-11	PD	0.0021	0.0282	0.94	0.00126222	41.9801
rs3824755	C	G	10	104595849	Volume of grey matter in Left Insular Cortex	-0.081726	0.013907	4.22863e-09	PD	-0.0124	0.0291	0.670601	0.00106716	35.4857
rs4638225	A	G	10	118676964	Volume of grey matter in Left Insular Cortex	0.051528	0.0090434	1.22349e-08	PD	0.0166	0.0228	0.4671	0.000988978	32.8834
rs4978974	G	T	9	113721896	Volume of grey matter in Left Insular Cortex	0.074123	0.011338	6.3387e-11	PD	0.0024	0.032	0.9396	0.00128029	42.5818
rs6973339	T	G	7	134388544	Volume of grey matter in Left Insular Cortex	0.050234	0.0081733	8.03156e-10	PD	-0.0226	0.0236	0.3388	0.00115021	38.2504
rs7189149	G	C	16	69144151	Volume of grey matter in Left Insular Cortex	0.066011	0.011688	1.63983e-08	PD	-0.0613	0.0275	0.02548	0.00095365	31.7076
rs750396	G	T	20	31218729	Volume of grey matter in Left Insular Cortex	-0.048944	0.0088761	3.53102e-08	PD	-0.015	0.0254	0.5546	0.000929172	30.893
rs7728751	A	G	5	82843609	Volume of grey matter in Left Insular Cortex	-0.060138	0.0096339	4.36214e-10	PD	-0.03	0.0221	0.1745	0.00116712	38.8135
rs798511	C	T	7	2783306	Volume of grey matter in Left Insular Cortex	-0.055596	0.0085118	6.59174e-11	PD	-0.0533	0.023	0.02037	0.00129915	43.2099
rs9373554	G	A	6	148591116	Volume of grey matter in Left Insular Cortex	0.044105	0.0077632	1.34803e-08	PD	-0.0134	0.0222	0.5474	0.00097253	32.336
rs10283100	G	A	8	120596023	Volume of grey matter in Right Insular Cortex	0.1237	0.016925	2.76058e-13	PD	-0.0659	0.047	0.1607	0.00161483	53.7265
rs12146713	C	T	12	106476805	Volume of grey matter in Right Insular Cortex	-0.091534	0.013179	3.83707e-12	PD	-0.0518	0.0408	0.2047	0.00142988	47.5642
rs12787658	A	G	11	120179563	Volume of grey matter in Right Insular Cortex	0.044644	0.0078091	1.0937e-08	PD	-0.0136	0.0185	0.4617	0.000995873	33.1129
rs140614707	C	T	6	34149173	Volume of grey matter in Right Insular Cortex	-0.07965	0.014604	4.95793e-08	PD	-0.0249	0.0356	0.484	0.000922105	30.6578
rs167684	G	A	11	110962880	Volume of grey matter in Right Insular Cortex	-0.060011	0.0083838	8.35603e-13	PD	-0.0369	0.0241	0.1263	0.00154706	51.4684
rs17755617	A	C	2	161935424	Volume of grey matter in Right Insular Cortex	0.046529	0.008483	4.16486e-08	PD	-0.026	0.0207	0.2103	0.000901521	29.9728
rs2099395	T	C	8	120704336	Volume of grey matter in Right Insular Cortex	-0.043772	0.0077766	1.83063e-08	PD	0.0163	0.0223	0.4662	0.000957989	31.852
rs309588	T	A	5	82852578	Volume of grey matter in Right Insular Cortex	-0.053024	0.0096836	4.39238e-08	PD	-0.032	0.0222	0.1501	0.000900369	29.9345
rs3783324	C	T	14	100350017	Volume of grey matter in Right Insular Cortex	-0.06999	0.010107	4.43609e-12	PD	0.0021	0.0282	0.94	0.00142121	47.2755
rs3795503	T	C	1	180905694	Volume of grey matter in Right Insular Cortex	0.047208	0.0083599	1.64627e-08	PD	-0.0058	0.0205	0.7791	0.000962771	32.0112
rs4638225	A	G	10	118676964	Volume of grey matter in Right Insular Cortex	0.056532	0.0090425	4.10582e-10	PD	0.0166	0.0228	0.4671	0.00119039	39.5883
rs4978974	G	T	9	113721896	Volume of grey matter in Right Insular Cortex	0.065891	0.011339	6.27336e-09	PD	0.0024	0.032	0.9396	0.0010117	33.6398
rs6973339	T	G	7	134388544	Volume of grey matter in Right Insular Cortex	0.051626	0.0081731	2.70707e-10	PD	-0.0226	0.0236	0.3388	0.00121484	40.4023
rs798518	G	A	7	2777825	Volume of grey matter in Right Insular Cortex	-0.055457	0.0084212	4.60257e-11	PD	-0.0541	0.0227	0.01721	0.00132115	43.9427
rs61341720	A	C	5	92635678	Volume of grey matter in Left Superior Frontal Gyrus	-0.1098	0.016858	7.46449e-11	PD	0.0332	0.0618	0.5907	0.00186216	61.9707
rs61341720	A	C	5	92635678	Volume of grey matter in Right Superior Frontal Gyrus	-0.1191	0.016856	1.6293e-12	PD	0.0332	0.0618	0.5907	0.00219096	72.9371
rs10264709	G	C	7	43027660	Volume of grey matter in Left Middle Frontal Gyrus	0.060148	0.0094192	1.72902e-10	PD	-0.0137	0.0259	0.597301	0.00124049	41.2565
rs11614730	A	G	12	79925802	Volume of grey matter in Left Middle Frontal Gyrus	0.058711	0.0085174	5.55904e-12	PD	-0.0418	0.024	0.0821202	0.00145393	48.3655
rs12171617	A	G	7	121040782	Volume of grey matter in Left Middle Frontal Gyrus	0.057685	0.0087929	5.44503e-11	PD	0.0098	0.0209	0.6393	0.00133933	44.548
rs12187568	G	C	5	128734008	Volume of grey matter in Left Middle Frontal Gyrus	0.094912	0.015787	1.85183e-09	PD	-0.03	0.0587	0.609101	0.00123434	41.0517
rs3845266	A	G	11	44339887	Volume of grey matter in Left Middle Frontal Gyrus	0.04787	0.0079813	2.02162e-09	PD	0.0145	0.0194	0.4552	0.00108968	36.2353
rs4365229	T	C	14	98806562	Volume of grey matter in Right Middle Frontal Gyrus	-0.045946	0.0078299	4.45143e-09	PD	-0.0195	0.0226	0.3868	0.00104644	34.7959
rs6903242	G	A	6	138873329	Volume of grey matter in Right Middle Frontal Gyrus	-0.048514	0.0086524	2.07491e-08	PD	-0.0267	0.0243	0.2735	0.000958747	31.8773
rs12187568	G	C	5	128734008	Volume of grey matter in Left Inferior Frontal Gyrus, pars triangularis	-0.10291	0.015786	7.16143e-11	PD	-0.03	0.0587	0.609101	0.00145113	48.2723
rs2033939	A	G	15	39633904	Volume of grey matter in Left Inferior Frontal Gyrus, pars triangularis	-0.10767	0.014248	4.23643e-14	PD	-0.0212	0.0433	0.6243	0.00171943	57.2125
rs2279829	T	C	3	147106319	Volume of grey matter in Left Inferior Frontal Gyrus, pars triangularis	0.069298	0.0093971	1.69044e-13	PD	0.0035	0.0238	0.8843	0.00164796	54.8306
rs2347694	A	G	7	134380776	Volume of grey matter in Left Inferior Frontal Gyrus, pars triangularis	0.048102	0.008803	4.68166e-08	PD	-0.0094	0.0255	0.713801	0.000918004	30.5214
rs11639391	T	C	15	39631771	Volume of grey matter in Right Inferior Frontal Gyrus, pars triangularis	-0.13476	0.013622	4.7863e-23	PD	-0.0385	0.0418	0.3562	0.00293877	97.9048
rs12187568	G	C	5	128734008	Volume of grey matter in Right Inferior Frontal Gyrus, pars triangularis	-0.13804	0.015778	2.25424e-18	PD	-0.03	0.0587	0.609101	0.00261097	86.9556
rs1405238	T	C	14	99733954	Volume of grey matter in Right Inferior Frontal Gyrus, pars triangularis	0.044671	0.0080271	2.64119e-08	PD	0.0092	0.0275	0.7395	0.000975877	32.4474
rs2279829	T	C	3	147106319	Volume of grey matter in Right Inferior Frontal Gyrus, pars triangularis	0.075282	0.0093957	1.16145e-15	PD	0.0035	0.0238	0.8843	0.00194485	64.7281
rs4530970	A	T	7	96195991	Volume of grey matter in Right Inferior Frontal Gyrus, pars triangularis	-0.050626	0.0084134	1.79143e-09	PD	0.0215	0.024	0.3706	0.00108688	36.1422
rs12187568	G	C	5	128734008	Volume of grey matter in Left Inferior Frontal Gyrus, pars opercularis	-0.11065	0.015784	2.42661e-12	PD	-0.03	0.0587	0.609101	0.00167762	55.8193
rs72748621	C	G	9	112266047	Volume of grey matter in Left Inferior Frontal Gyrus, pars opercularis	-0.17232	0.029688	6.52079e-09	PD	-0.0403	0.0955	0.673501	0.001062	35.3139
rs12655790	T	C	5	112986903	Volume of grey matter in Right Inferior Frontal Gyrus, pars opercularis	-0.088015	0.016038	4.09732e-08	PD	0.0126	0.039	0.746799	0.000917413	30.5017
rs28520337	C	T	15	39647894	Volume of grey matter in Right Inferior Frontal Gyrus, pars opercularis	-0.08574	0.015337	2.28297e-08	PD	-0.063	0.0472	0.1823	0.000973911	32.3819
rs13107325	T	C	4	103188709	Volume of grey matter in Left Precentral Gyrus	-0.10459	0.015183	5.72796e-12	PD	-0.0311	0.032	0.3311	0.0014304	47.5816
rs1440802	C	T	15	39635124	Volume of grey matter in Left Precentral Gyrus	0.24643	0.013417	5.64937e-75	PD	-0.036	0.0413	0.3832	0.0100544	337.37
rs1080066	G	A	15	39634222	Volume of grey matter in Right Precentral Gyrus	0.27643	0.013494	1.10154e-92	PD	-0.0486	0.0459	0.2903	0.0124351	418.259
rs10275989	T	C	7	28159696	Volume of grey matter in Left Temporal Pole	0.052219	0.0081297	1.35207e-10	PD	-0.0012	0.0192	0.9508	0.00124425	41.3816
rs2908004	A	G	7	120969769	Volume of grey matter in Left Temporal Pole	0.073316	0.0077613	3.72392e-21	PD	0.0163	0.0168	0.334	0.0026544	88.4057
rs79487293	T	C	12	65905126	Volume of grey matter in Left Temporal Pole	-0.057579	0.0083028	4.14e-12	PD	-0.0519	0.0252	0.0397402	0.00145924	48.5425
rs28395249	T	G	7	121040336	Volume of grey matter in Right Temporal Pole	0.087239	0.0087855	3.3266e-23	PD	0.0097	0.0209	0.641899	0.00306318	102.062
rs6947902	G	A	7	55143310	Volume of grey matter in Right Temporal Pole	-0.054692	0.0099689	4.13523e-08	PD	-0.0026	0.0282	0.9274	0.000899473	29.9047
rs79487293	T	C	12	65905126	Volume of grey matter in Right Temporal Pole	-0.051908	0.008304	4.12667e-10	PD	-0.0519	0.0252	0.0397402	0.00118596	39.4406
rs243260	T	G	19	4363170	Volume of grey matter in Left Superior Temporal Gyrus, anterior division	0.044001	0.0078093	1.77052e-08	PD	-0.0131	0.0199	0.5121	0.000958239	31.8604
rs6793538	A	G	3	89987871	Volume of grey matter in Left Superior Temporal Gyrus, anterior division	-0.05347	0.0080859	3.82825e-11	PD	0.0068	0.0237	0.776101	0.0013449	44.7337
rs7851057	T	A	9	101645590	Volume of grey matter in Left Superior Temporal Gyrus, anterior division	0.047842	0.0083438	9.90604e-09	PD	-0.0012	0.0237	0.961	0.000989479	32.9001
rs7023465	G	T	9	101639827	Volume of grey matter in Right Superior Temporal Gyrus, anterior division	0.067005	0.0084624	2.48886e-15	PD	-0.0079	0.0239	0.74	0.00188217	62.6379
rs10196696	G	A	2	48289441	Volume of grey matter in Left Superior Temporal Gyrus, posterior division	0.045533	0.007759	4.44017e-09	PD	-0.0058	0.0201	0.7718	0.00102768	34.1717
rs192594223	C	T	10	25394132	Volume of grey matter in Right Superior Temporal Gyrus, posterior division	-0.24445	0.043438	1.84332e-08	PD	0.0266	0.1799	0.8826	0.00109761	36.4995
rs7798805	C	T	7	100989201	Volume of grey matter in Left Middle Temporal Gyrus, anterior division	0.045239	0.0080323	1.79349e-08	PD	-0.0193	0.0231	0.4021	0.000959574	31.9048
rs79487293	T	C	12	65905126	Volume of grey matter in Right Middle Temporal Gyrus, anterior division	-0.046208	0.008305	2.65766e-08	PD	-0.0519	0.0252	0.0397402	0.000939797	31.2466
rs73006837	T	C	19	13165884	Volume of grey matter in Left Middle Temporal Gyrus, posterior division	0.059878	0.010715	2.3094e-08	PD	-0.0514	0.0327	0.1167	0.000962627	32.0064
rs115877304	T	C	5	92797166	Volume of grey matter in Right Middle Temporal Gyrus, posterior division	-0.10231	0.017702	7.5631e-09	PD	0.0827	0.056	0.1395	0.00100216	33.322
rs6597691	A	G	10	126970939	Volume of grey matter in Left Middle Temporal Gyrus, temporooccipital part	0.055411	0.010148	4.78189e-08	PD	-0.0118	0.0287	0.6811	0.000899242	29.897
rs73006822	T	C	19	13109955	Volume of grey matter in Right Middle Temporal Gyrus, temporooccipital part	0.059789	0.010902	4.18794e-08	PD	-0.0561	0.0331	0.0903192	0.000911555	30.3067
rs79487293	T	C	12	65905126	Volume of grey matter in Left Inferior Temporal Gyrus, anterior division	-0.048435	0.0083046	5.51823e-09	PD	-0.0519	0.0252	0.0397402	0.00103257	34.3342
rs160458	C	T	14	59074878	Volume of grey matter in Right Inferior Temporal Gyrus, anterior division	-0.046018	0.007792	3.54324e-09	PD	0.0154	0.018	0.3921	0.00105764	35.1688
rs1808596	T	C	1	68627943	Volume of grey matter in Right Inferior Temporal Gyrus, anterior division	0.07929	0.013094	1.41514e-09	PD	0.0143	0.0366	0.6959	0.00112857	37.5302
rs10782438	C	T	14	59072144	Volume of grey matter in Left Inferior Temporal Gyrus, posterior division	-0.044781	0.007878	1.32404e-08	PD	0.0041	0.0174	0.8138	0.000980199	32.5912
rs35162296	T	C	6	26318262	Volume of grey matter in Left Inferior Temporal Gyrus, posterior division	0.070648	0.012366	1.11918e-08	PD	0.0202	0.0343	0.5563	0.000973292	32.3613
rs7807894	T	C	7	121028340	Volume of grey matter in Left Inferior Temporal Gyrus, posterior division	0.042946	0.00777	3.2802e-08	PD	0.0185	0.0175	0.2924	0.000916418	30.4686
rs10932688	G	C	2	217863481	Volume of grey matter in Right Inferior Temporal Gyrus, posterior division	-0.050012	0.0087515	1.10866e-08	PD	0.0264	0.0202	0.1901	0.000992695	33.0071
rs1494508	G	A	12	65842258	Volume of grey matter in Right Inferior Temporal Gyrus, posterior division	-0.048121	0.0080477	2.26256e-09	PD	0.0308	0.0177	0.0812494	0.00108041	35.9268
rs6458117	C	T	6	39526895	Volume of grey matter in Right Inferior Temporal Gyrus, posterior division	-0.046324	0.0080513	8.81252e-09	PD	-0.0082	0.0193	0.6711	0.00100426	33.3919
rs917726	T	A	7	121018857	Volume of grey matter in Left Inferior Temporal Gyrus, temporooccipital part	0.056487	0.0086899	8.12831e-11	PD	0.0002	0.0193	0.9934	0.00126679	42.1322
rs13107325	T	C	4	103188709	Volume of grey matter in Left Postcentral Gyrus	-0.088444	0.015186	5.79696e-09	PD	-0.0311	0.032	0.3311	0.00102285	34.0109
rs1440802	C	T	15	39635124	Volume of grey matter in Left Postcentral Gyrus	0.096264	0.013474	9.22571e-13	PD	-0.036	0.0413	0.3832	0.00153426	51.0417
rs2279829	T	C	3	147106319	Volume of grey matter in Left Postcentral Gyrus	-0.081862	0.009394	3.06196e-18	PD	0.0035	0.0238	0.8843	0.00229969	76.5649
rs7633500	A	G	3	89497082	Volume of grey matter in Left Postcentral Gyrus	0.04496	0.0081936	4.11339e-08	PD	-0.0271	0.0186	0.145	0.000914248	30.3964
rs11123482	T	G	2	119036635	Volume of grey matter in Right Postcentral Gyrus	0.044115	0.0078766	2.1513e-08	PD	0.0047	0.0226	0.8337	0.000960558	31.9375
rs2279829	T	C	3	147106319	Volume of grey matter in Right Postcentral Gyrus	-0.088148	0.0093923	6.66807e-21	PD	0.0035	0.0238	0.8843	0.00266643	88.8075
rs664020	T	C	16	89673611	Volume of grey matter in Right Postcentral Gyrus	-0.043919	0.0079497	3.32736e-08	PD	-0.006	0.0187	0.747799	0.000916048	30.4563
rs755757	G	A	6	91989389	Volume of grey matter in Right Postcentral Gyrus	0.078048	0.013411	5.94566e-09	PD	-0.0267	0.0298	0.3709	0.00101912	33.8866
rs7807894	T	C	7	121028340	Volume of grey matter in Right Postcentral Gyrus	0.044028	0.0077698	1.46926e-08	PD	0.0185	0.0175	0.2924	0.000963177	32.0247
rs2279829	T	C		147106319	Volume of grey matter in Right Postcentral Gyrus	-0.088148	0.0093923	6.66807e-21	surv_DEMENTIA	-0.2468	0.1063	0.02025	0.00266643	88.8075
rs4924345	C	A	15	39639898	Volume of grey matter in Left Superior Parietal Lobule	-0.10235	0.014293	8.18465e-13	PD	-0.0209	0.0434	0.630001	0.00155244	51.6477
rs10994884	C	A	10	63464225	Volume of grey matter in Right Superior Parietal Lobule	-0.044181	0.0079196	2.44174e-08	PD	-0.0299	0.018	0.0973397	0.000940539	31.2713
rs17160246	C	T	5	106946476	Volume of grey matter in Right Superior Parietal Lobule	-0.054429	0.0095804	1.34803e-08	PD	-0.0154	0.0282	0.5848	0.00098286	32.6798
rs56339059	G	A	2	189899079	Volume of grey matter in Right Superior Parietal Lobule	0.13199	0.024147	4.6334e-08	PD	-0.0637	0.0564	0.2584	0.000919901	30.5845
rs7182018	G	A	15	39632269	Volume of grey matter in Right Superior Parietal Lobule	-0.13605	0.013598	1.55955e-23	PD	-0.0373	0.0417	0.371	0.00300617	100.157
rs2279829	T	C	3	147106319	Volume of grey matter in Left Supramarginal Gyrus, anterior division	-0.079992	0.0093945	1.7378e-17	PD	0.0035	0.0238	0.8843	0.00219583	73.0993
rs74826997	C	T	14	59628609	Volume of grey matter in Left Supramarginal Gyrus, anterior division	0.069542	0.01186	4.56773e-09	PD	0.0447	0.0332	0.1787	0.00105114	34.9525
rs7830266	C	T	8	8872826	Volume of grey matter in Left Supramarginal Gyrus, anterior division	-0.05274	0.008392	3.32889e-10	PD	0.0412	0.0253	0.1033	0.0011951	39.745
rs2279829	T	C	3	147106319	Volume of grey matter in Right Supramarginal Gyrus, anterior division	-0.073761	0.0093961	4.27563e-15	PD	0.0035	0.0238	0.8843	0.00186706	62.1342
rs7182018	G	A	15	39632269	Volume of grey matter in Right Supramarginal Gyrus, anterior division	-0.10393	0.013606	2.25944e-14	PD	-0.0373	0.0417	0.371	0.00175427	58.3742
rs74826997	C	T	14	59628609	Volume of grey matter in Right Supramarginal Gyrus, anterior division	0.072341	0.011859	1.07226e-09	PD	0.0447	0.0332	0.1787	0.00113746	37.826
rs76341705	A	G	14	59628679	Volume of grey matter in Left Supramarginal Gyrus, posterior division	0.077339	0.011855	6.95024e-11	PD	0.0442	0.0333	0.1843	0.00130114	43.2762
rs13107325	T	C	4	103188709	Volume of grey matter in Left Angular Gyrus	-0.087157	0.015186	9.59401e-09	PD	-0.0311	0.032	0.3311	0.000993302	33.0273
rs17669337	T	C	5	92187932	Volume of grey matter in Left Angular Gyrus	0.057933	0.0078483	1.59956e-13	PD	0.0027	0.0228	0.9056	0.00162719	54.1386
rs68119977	G	T	2	58078939	Volume of grey matter in Left Angular Gyrus	0.046503	0.0081241	1.04882e-08	PD	-0.0175	0.0184	0.342	0.000988971	32.8832
rs76341705	A	G	14	59628679	Volume of grey matter in Left Angular Gyrus	0.073534	0.011856	5.62082e-10	PD	0.0442	0.0333	0.1843	0.00117626	39.1178
rs80321314	A	G	9	98194761	Volume of grey matter in Left Angular Gyrus	0.078492	0.014128	2.78612e-08	PD	0.013	0.0347	0.7088	0.000918114	30.525
rs1452628	T	A	1	215139887	Volume of grey matter in Left Lateral Occipital Cortex, superior division	0.052699	0.0080267	5.26017e-11	PD	0.0153	0.0196	0.4342	0.00130583	43.4323
rs115871508	C	A	1	40223773	Volume of grey matter in Right Lateral Occipital Cortex, superior division	-0.19949	0.035669	2.25165e-08	PD	-0.1308	0.1379	0.343	0.00115389	38.3731
rs1452628	T	A	1	215139887	Volume of grey matter in Right Lateral Occipital Cortex, superior division	0.049499	0.0080273	7.06968e-10	PD	0.0153	0.0196	0.4342	0.00115206	38.312
rs73006837	T	C	19	13165884	Volume of grey matter in Left Lateral Occipital Cortex, inferior division	0.06952	0.010713	8.74984e-11	PD	-0.0514	0.0327	0.1167	0.00129761	43.1586
rs35744894	A	G	4	95256649	Volume of grey matter in Right Lateral Occipital Cortex, inferior division	-0.044493	0.0081522	4.854e-08	PD	0.0411	0.0188	0.0290998	0.000908488	30.2047
rs55892736	G	A	19	13109460	Volume of grey matter in Right Lateral Occipital Cortex, inferior division	-0.046447	0.0080924	9.57635e-09	PD	0.0031	0.0231	0.8933	0.00100746	33.4986
rs7628407	A	G	3	177341538	Volume of grey matter in Right Lateral Occipital Cortex, inferior division	-0.046222	0.0079527	6.22587e-09	PD	0.0213	0.0229	0.3532	0.00102641	34.1292
rs74580701	G	A		127000881	Volume of grey matter in Left Intracalcarine Cortex	-0.16828	0.019015	9.2045e-19	cont_SEADL	-1.5787	0.711	0.02639	0.00237997	79.2442
rs1043226	T	A	8	1953759	Volume of grey matter in Left Intracalcarine Cortex	0.056054	0.0092596	1.43219e-09	PD	-0.0331	0.0298	0.2664	0.00110388	36.708
rs11022130	G	A	11	12071547	Volume of grey matter in Left Intracalcarine Cortex	-0.052476	0.0090221	6.07156e-09	PD	-0.0096	0.0271	0.722099	0.00102928	34.2249
rs11245366	T	C	10	126482849	Volume of grey matter in Left Intracalcarine Cortex	0.050062	0.0078323	1.66226e-10	PD	-0.0241	0.0224	0.2804	0.00123164	40.9619
rs116617502	A	G	5	124261232	Volume of grey matter in Left Intracalcarine Cortex	0.098635	0.014971	4.51856e-11	PD	0.1056	0.0443	0.0172199	0.00131398	43.7039
rs12508031	T	A	4	19073685	Volume of grey matter in Left Intracalcarine Cortex	0.058237	0.0085198	8.31764e-12	PD	-0.0145	0.0303	0.630999	0.00153002	50.9006
rs12700002	C	T	7	18905450	Volume of grey matter in Left Intracalcarine Cortex	0.059703	0.0079554	6.30957e-14	PD	-0.0085	0.0182	0.641899	0.00170717	56.8039
rs12929641	A	C	16	49545836	Volume of grey matter in Left Intracalcarine Cortex	-0.044152	0.008044	4.07662e-08	PD	0.0001	0.023	0.9979	0.000902258	29.9974
rs13150760	G	A	4	156875857	Volume of grey matter in Left Intracalcarine Cortex	0.064065	0.011197	1.06414e-08	PD	0.0535	0.034	0.1163	0.00100058	33.2695
rs1635550	G	A	12	48377970	Volume of grey matter in Left Intracalcarine Cortex	0.066677	0.010562	2.77715e-10	PD	0.0218	0.023	0.3442	0.00121669	40.464
rs1648428	T	C	12	95412808	Volume of grey matter in Left Intracalcarine Cortex	0.045981	0.008317	3.25312e-08	PD	-0.0163	0.0237	0.4911	0.000920473	30.6035
rs1681464	G	A	11	104012656	Volume of grey matter in Left Intracalcarine Cortex	0.044776	0.007846	1.16065e-08	PD	0.0089	0.0227	0.6933	0.000981077	32.6204
rs17698176	G	T	17	44819595	Volume of grey matter in Left Intracalcarine Cortex	0.06391	0.0092997	6.42688e-12	PD	0.0614	0.0231	0.00775497	0.0014521	48.3044
rs1934057	T	C	1	18962095	Volume of grey matter in Left Intracalcarine Cortex	-0.042938	0.0078356	4.28746e-08	PD	-0.0138	0.0227	0.542099	0.000920775	30.6136
rs2129459	C	T	15	39978913	Volume of grey matter in Left Intracalcarine Cortex	0.057633	0.010081	1.09446e-08	PD	-0.005	0.0238	0.8332	0.000981163	32.6233
rs3012434	G	A	6	170545279	Volume of grey matter in Left Intracalcarine Cortex	0.083637	0.010079	1.10154e-16	PD	0.0127	0.0299	0.6726	0.00214181	71.2971
rs34882543	T	C	8	78092237	Volume of grey matter in Left Intracalcarine Cortex	-0.065694	0.011875	3.1864e-08	PD	0.0188	0.034	0.5798	0.00092919	30.8936
rs3935273	C	T	3	64561045	Volume of grey matter in Left Intracalcarine Cortex	0.045426	0.0077858	5.44753e-09	PD	-0.0395	0.0226	0.0796893	0.00103096	34.2807
rs429358	C	T	19	45411941	Volume of grey matter in Left Intracalcarine Cortex	0.06186	0.010809	1.05439e-08	PD	-0.0176	0.0255	0.4903	0.000995781	33.1098
rs4437022	A	C	20	52432451	Volume of grey matter in Left Intracalcarine Cortex	0.044158	0.0078407	1.79763e-08	PD	0.0255	0.0172	0.1383	0.000962484	32.0016
rs45564931	G	A	2	60737585	Volume of grey matter in Left Intracalcarine Cortex	0.067919	0.011851	1.00647e-08	PD	0.0203	0.0296	0.494	0.00100584	33.4445
rs59649036	C	T	4	53741175	Volume of grey matter in Left Intracalcarine Cortex	0.049865	0.009132	4.7841e-08	PD	-0.0304	0.0204	0.1352	0.000900612	29.9426
rs611384	A	G	11	134025501	Volume of grey matter in Left Intracalcarine Cortex	-0.064194	0.010814	2.94849e-09	PD	0.064	0.025	0.01044	0.00105762	35.1681
rs61941460	C	A	12	130577055	Volume of grey matter in Left Intracalcarine Cortex	0.062708	0.0099954	3.5678e-10	PD	0.0115	0.0288	0.6891	0.00121722	40.4817
rs653178	T	C	12	112007756	Volume of grey matter in Left Intracalcarine Cortex	0.043283	0.007744	2.29826e-08	PD	-0.0071	0.0172	0.6771	0.000934822	31.081
rs74580701	G	A	6	127000881	Volume of grey matter in Left Intracalcarine Cortex	-0.16828	0.019015	9.2045e-19	PD	0.0211	0.0623	0.7347	0.00237997	79.2442
rs74826997	C	T	14	59628609	Volume of grey matter in Left Intracalcarine Cortex	-0.18338	0.011823	4.59198e-54	PD	0.0447	0.0332	0.1787	0.0073092	244.578
rs75686861	A	G	4	145621328	Volume of grey matter in Left Intracalcarine Cortex	0.11016	0.013564	4.76431e-16	PD	-0.0185	0.0387	0.6336	0.00200989	66.897
rs823075	T	C	1	205774897	Volume of grey matter in Left Intracalcarine Cortex	0.045963	0.0078945	5.86408e-09	PD	0.0284	0.0172	0.0984102	0.00102576	34.1078
rs910697	G	A	1	113063125	Volume of grey matter in Left Intracalcarine Cortex	-0.056911	0.0077884	2.79254e-13	PD	-0.0252	0.018	0.1619	0.00160861	53.5193
rs971550	T	A	3	104724787	Volume of grey matter in Left Intracalcarine Cortex	-0.054318	0.0084742	1.47605e-10	PD	0.0053	0.024	0.826	0.0012282	40.8474
rs9971609	T	C	11	31434104	Volume of grey matter in Left Intracalcarine Cortex	0.050147	0.0080856	5.64027e-10	PD	0.0018	0.0229	0.9367	0.00115815	38.5148
rs139214174	A	C		126745633	Volume of grey matter in Right Intracalcarine Cortex	-0.18125	0.019615	2.60615e-20	cont_SEADL	-1.3796	0.6737	0.04059	0.00265272	88.3497
rs10237366	C	G	7	18915559	Volume of grey matter in Right Intracalcarine Cortex	0.06238	0.0081152	1.54882e-14	PD	-0.006	0.0185	0.743901	0.00182092	60.5957
rs1043226	T	A	8	1953759	Volume of grey matter in Right Intracalcarine Cortex	0.059995	0.0092589	9.31108e-11	PD	-0.0331	0.0298	0.2664	0.00126456	42.0579
rs11008282	A	G	10	31117358	Volume of grey matter in Right Intracalcarine Cortex	0.046932	0.008084	6.47292e-09	PD	-0.0099	0.0234	0.6732	0.00102077	33.9416
rs111232831	C	T	2	60595921	Volume of grey matter in Right Intracalcarine Cortex	0.066965	0.012154	3.6216e-08	PD	0.0345	0.0343	0.3136	0.000909257	30.2303
rs11245366	T	C	10	126482849	Volume of grey matter in Right Intracalcarine Cortex	0.0583	0.0078306	9.93116e-14	PD	-0.0241	0.0224	0.2804	0.00167034	55.5766
rs116617502	A	G	5	124261232	Volume of grey matter in Right Intracalcarine Cortex	0.11526	0.014968	1.38995e-14	PD	0.1056	0.0443	0.0172199	0.00179426	59.7069
rs11727676	C	T	4	145659064	Volume of grey matter in Right Intracalcarine Cortex	0.10932	0.013217	1.37721e-16	PD	-0.0119	0.0377	0.751799	0.00204464	68.0561
rs12508031	T	A	4	19073685	Volume of grey matter in Right Intracalcarine Cortex	0.054485	0.0085206	1.6323e-10	PD	-0.0145	0.0303	0.630999	0.00133923	44.5447
rs139214174	A	C	6	126745633	Volume of grey matter in Right Intracalcarine Cortex	-0.18125	0.019615	2.60615e-20	PD	-0.0005	0.0521	0.9929	0.00265272	88.3497
rs1793954	A	G	12	48393320	Volume of grey matter in Right Intracalcarine Cortex	0.048858	0.0082641	3.41193e-09	PD	0.0126	0.0186	0.498901	0.00105597	35.1131
rs2161228	T	C	5	88001798	Volume of grey matter in Right Intracalcarine Cortex	-0.076663	0.012977	3.50833e-09	PD	0.0015	0.0369	0.9679	0.00107404	35.7147
rs2170719	A	G	11	104012767	Volume of grey matter in Right Intracalcarine Cortex	0.05245	0.0078446	2.32809e-11	PD	0.0084	0.0227	0.709601	0.00134623	44.778
rs3012434	G	A	6	170545279	Volume of grey matter in Right Intracalcarine Cortex	0.063198	0.010084	3.72049e-10	PD	0.0127	0.0299	0.6726	0.0012229	40.6707
rs3858368	T	G	11	92553286	Volume of grey matter in Right Intracalcarine Cortex	-0.051706	0.0084082	7.86502e-10	PD	-0.0034	0.0206	0.8675	0.00116825	38.8512
rs4835821	G	A	5	123381437	Volume of grey matter in Right Intracalcarine Cortex	-0.044286	0.0078223	1.51286e-08	PD	-0.0091	0.0189	0.6298	0.000969098	32.2217
rs61941460	C	A	12	130577055	Volume of grey matter in Right Intracalcarine Cortex	0.059944	0.0099959	2.03236e-09	PD	0.0115	0.0288	0.6891	0.00111228	36.9878
rs62336790	C	T	4	53728000	Volume of grey matter in Right Intracalcarine Cortex	0.070656	0.0090512	6.06736e-15	PD	-0.0331	0.0209	0.1132	0.00182864	60.8531
rs653178	T	C	12	112007756	Volume of grey matter in Right Intracalcarine Cortex	0.042972	0.0077441	2.89401e-08	PD	-0.0071	0.0172	0.6771	0.000921437	30.6356
rs674035	A	G	11	31399014	Volume of grey matter in Right Intracalcarine Cortex	0.056198	0.0080749	3.47536e-12	PD	0.0045	0.0228	0.8429	0.00145314	48.3391
rs67808462	T	C	4	157068091	Volume of grey matter in Right Intracalcarine Cortex	-0.054985	0.0085516	1.29509e-10	PD	-0.0717	0.0243	0.00318801	0.00126345	42.0212
rs6857	T	C	19	45392254	Volume of grey matter in Right Intracalcarine Cortex	0.077293	0.010375	9.54993e-14	PD	-0.0201	0.0237	0.3961	0.00168907	56.2009
rs7115486	C	A	11	133936055	Volume of grey matter in Right Intracalcarine Cortex	-0.06516	0.011345	9.35621e-09	PD	0.0601	0.027	0.0259	0.00100472	33.4072
rs76341705	A	G	14	59628679	Volume of grey matter in Right Intracalcarine Cortex	-0.17416	0.011824	5.91562e-49	PD	0.0442	0.0333	0.1843	0.00659817	220.627
rs823075	T	C	1	205774897	Volume of grey matter in Right Intracalcarine Cortex	0.050974	0.0078936	1.0782e-10	PD	0.0284	0.0172	0.0984102	0.00126162	41.9601
rs910697	G	A	1	113063125	Volume of grey matter in Right Intracalcarine Cortex	-0.060194	0.0077877	1.11173e-14	PD	-0.0252	0.018	0.1619	0.00179955	59.8836
rs9823161	G	A	3	193811168	Volume of grey matter in Right Intracalcarine Cortex	0.050674	0.008437	1.91955e-09	PD	-0.0198	0.025	0.4283	0.00109522	36.4197
rs9839704	T	A	3	118999072	Volume of grey matter in Right Intracalcarine Cortex	-0.06781	0.012405	4.63127e-08	PD	0.0401	0.0315	0.2037	0.000896594	29.8089
rs9846552	C	T	3	104705960	Volume of grey matter in Right Intracalcarine Cortex	-0.052921	0.0077892	1.10662e-11	PD	0.0159	0.0224	0.4786	0.00138747	46.1516
rs12180820	T	C	6	28316478	Volume of grey matter in Left Frontal Medial Cortex	0.048113	0.0085832	2.09267e-08	PD	0.0019	0.0195	0.9215	0.000954037	31.7205
rs4843555	C	T	16	87231160	Volume of grey matter in Left Frontal Medial Cortex	-0.054836	0.0078606	3.0903e-12	PD	0.0186	0.019	0.3286	0.00145992	48.5651
rs12149643	T	C	16	87231499	Volume of grey matter in Right Frontal Medial Cortex	-0.051802	0.0078584	4.40555e-11	PD	0.0192	0.019	0.314	0.00130349	43.3546
rs56905278	T	A	5	18335911	Volume of grey matter in Right Frontal Medial Cortex	-0.043462	0.0078829	3.54405e-08	PD	-0.0331	0.0225	0.1413	0.00090582	30.1159
rs12711472	C	A	16	87224132	Volume of grey matter in Right Juxtapositional Lobule Cortex (formerly Supplementary Motor Cortex)	-0.054491	0.0080111	1.04954e-11	PD	0.022	0.0197	0.2632	0.00139609	46.4386
rs12373006	A	G		55968539	Volume of grey matter in Left Subcallosal Cortex	0.076095	0.0090456	4.1783e-17	cont_SEADL	0.613	0.2977	0.03945	0.00214336	71.3488
rs11259916	G	A	15	84361518	Volume of grey matter in Left Subcallosal Cortex	0.053244	0.0085757	5.4063e-10	PD	-0.0056	0.0191	0.7676	0.00116273	38.6674
rs12373006	A	G	15	55968539	Volume of grey matter in Left Subcallosal Cortex	0.076095	0.0090456	4.1783e-17	PD	0.0115	0.0208	0.579599	0.00214336	71.3488
rs12508031	T	A	4	19073685	Volume of grey matter in Left Subcallosal Cortex	-0.067145	0.0085179	3.2961e-15	PD	-0.0145	0.0303	0.630999	0.00203389	67.6974
rs2188179	G	A	7	92681443	Volume of grey matter in Left Subcallosal Cortex	0.061949	0.0082331	5.4325e-14	PD	0.0307	0.0207	0.1385	0.00190585	63.4275
rs2227313	C	T	1	2487766	Volume of grey matter in Left Subcallosal Cortex	0.042439	0.0077637	4.62807e-08	PD	-0.0306	0.0173	0.0772307	0.000900211	29.9292
rs2480495	A	G	9	92150494	Volume of grey matter in Left Subcallosal Cortex	0.045251	0.0081311	2.63876e-08	PD	0.0093	0.023	0.683901	0.000949101	31.5562
rs2730625	T	C	7	43845944	Volume of grey matter in Left Subcallosal Cortex	0.049935	0.0091397	4.69894e-08	PD	-0.0249	0.0202	0.2177	0.000901779	29.9814
rs3741760	A	G	12	28544464	Volume of grey matter in Left Subcallosal Cortex	-0.066837	0.0090123	1.2331e-13	PD	-0.0297	0.0219	0.175	0.00164587	54.761
rs3760456	T	C	17	27948844	Volume of grey matter in Left Subcallosal Cortex	0.052149	0.0078402	2.94442e-11	PD	-0.0133	0.0179	0.4584	0.00134468	44.7263
rs4794018	C	T	17	47093398	Volume of grey matter in Left Subcallosal Cortex	0.061312	0.0080567	2.8119e-14	PD	-0.0146	0.0186	0.4316	0.00173338	57.6776
rs6925689	C	T	6	126865884	Volume of grey matter in Left Subcallosal Cortex	0.062956	0.0077345	4.10204e-16	PD	0.0276	0.0171	0.1065	0.00198142	65.9473
rs72786903	T	C	10	50376394	Volume of grey matter in Left Subcallosal Cortex	-0.058314	0.0093066	3.75232e-10	PD	0.0098	0.0213	0.6442	0.00118683	39.4698
rs8756	A	C	12	66359752	Volume of grey matter in Left Subcallosal Cortex	-0.043042	0.0077882	3.29079e-08	PD	-0.0296	0.0169	0.0793104	0.000925788	30.7804
rs9375435	T	C		126661858	Volume of grey matter in Right Subcallosal Cortex	0.068051	0.0077534	1.75792e-18	cont_HY	-0.0216	0.0087	0.01362	0.00229578	76.4343
rs11079852	A	G	17	47095041	Volume of grey matter in Right Subcallosal Cortex	0.063661	0.0080541	2.77971e-15	PD	-0.0138	0.0186	0.4558	0.00186906	62.2007
rs11259916	G	A	15	84361518	Volume of grey matter in Right Subcallosal Cortex	0.048905	0.0085765	1.19261e-08	PD	-0.0056	0.0191	0.7676	0.000980946	32.6161
rs12261297	T	C	10	50293258	Volume of grey matter in Right Subcallosal Cortex	-0.048088	0.0085235	1.69668e-08	PD	0.0063	0.0188	0.738901	0.000972174	32.3241
rs12508031	T	A	4	19073685	Volume of grey matter in Right Subcallosal Cortex	-0.057138	0.0085201	2.02768e-11	PD	-0.0145	0.0303	0.630999	0.00147282	48.9949
rs2188179	G	A	7	92681443	Volume of grey matter in Right Subcallosal Cortex	0.063089	0.0082329	1.86209e-14	PD	0.0307	0.0207	0.1385	0.00197664	65.788
rs28556884	C	T	15	55965521	Volume of grey matter in Right Subcallosal Cortex	0.070693	0.0089331	2.57632e-15	PD	0.0073	0.0205	0.721499	0.00190198	63.2984
rs3741760	A	G	12	28544464	Volume of grey matter in Right Subcallosal Cortex	-0.073378	0.0090108	3.98107e-16	PD	-0.0297	0.0219	0.175	0.00198378	66.0262
rs3760456	T	C	17	27948844	Volume of grey matter in Right Subcallosal Cortex	0.046902	0.0078412	2.2346e-09	PD	-0.0133	0.0179	0.4584	0.0010877	36.1694
rs4870	G	A	1	2488153	Volume of grey matter in Right Subcallosal Cortex	0.042486	0.0077783	4.73805e-08	PD	-0.031	0.0173	0.0729206	0.000900741	29.9469
rs6866004	G	A	5	122042452	Volume of grey matter in Right Subcallosal Cortex	-0.052471	0.007861	2.51189e-11	PD	0.0067	0.0224	0.763999	0.00136037	45.2489
rs72933469	A	C	2	200421794	Volume of grey matter in Right Subcallosal Cortex	-0.057587	0.010312	2.36592e-08	PD	0.0146	0.0293	0.617	0.000962649	32.0071
rs9375435	T	C	6	126661858	Volume of grey matter in Right Subcallosal Cortex	0.068051	0.0077534	1.75792e-18	PD	0.0387	0.0171	0.0238699	0.00229578	76.4343
rs113252144	T	C	17	62483931	Volume of grey matter in Left Paracingulate Gyrus	0.089319	0.01486	1.86638e-09	PD	0.0336	0.0514	0.513	0.00115583	38.4377
rs2614464	A	G	14	99743113	Volume of grey matter in Left Paracingulate Gyrus	-0.047858	0.0078405	1.04641e-09	PD	0.005	0.0225	0.8228	0.00112011	37.2484
rs35352177	A	G	2	11505337	Volume of grey matter in Left Paracingulate Gyrus	0.049894	0.0080773	6.60693e-10	PD	0.002	0.0192	0.9187	0.00115335	38.355
rs4273712	G	A	6	126964510	Volume of grey matter in Left Paracingulate Gyrus	0.050954	0.0087608	6.07855e-09	PD	0.0393	0.0186	0.0347	0.00101884	33.8772
rs62086884	C	G	17	65994400	Volume of grey matter in Left Paracingulate Gyrus	-0.055266	0.0097395	1.40346e-08	PD	-0.0217	0.0256	0.3953	0.000974119	32.3889
rs35352177	A	G	2	11505337	Volume of grey matter in Right Paracingulate Gyrus	0.044688	0.0080782	3.19154e-08	PD	0.002	0.0192	0.9187	0.00092522	30.7615
rs4240791	A	G	16	87235916	Volume of grey matter in Right Paracingulate Gyrus	-0.052567	0.0079175	3.1989e-11	PD	0.0267	0.0196	0.1727	0.00132028	43.9139
rs61784835	T	C	1	47974123	Volume of grey matter in Right Paracingulate Gyrus	-0.050654	0.0080969	3.99853e-10	PD	-0.0597	0.024	0.0126701	0.00118046	39.2576
[truncated: 13,453 more rows]

## Sheet: TS4
Table S4: IVs included in MR analysis regarding the putative causal effects of PD and its symptoms on IDPs
[truncated: 383,975+ more rows]

[truncated: 9 more sheets: TS5, TS6, TS7, TS8, TS9, TS10, TS11, TS12, TS13]
